# Supplementary material for: Helicobacter pylori CagA and Cag type IV secretion system activity have key roles in triggering gastric transcriptional and proteomic alterations
Source: Infect Immun. 2025 Mar 6;93(4):e00595-24. doi: 10.1128/iai.00595-24 (PMC11977315; doi:10.1128/iai.00595-24)
Supplement: Supplemental tables — Tables S1 to S13. [file iai.00595-24-s0002.xlsx]

## Sheet: Supp Table 1
Supplementary Table 1: Gastric transcript abundances of WT-infected animals compared to cag mutant-infected animalsa
Gene Name	Fold Change	-log10(q-value)
Pigr	2.59216	3.09603
Cd22	2.9982	3.06364
Muc6	-1	3.01307
Cd79b	2.96717	2.99674
Nos2	3.0072	2.97521
Cd19	2.25701	2.90013
Mmp9	3.87578	2.85554
Irgm	2.52857	2.82476
Tigit	1.48543	2.81001
Pga5	0.669027	2.79412
Krt8	0.400538	2.77574
Krt19	0.389567	2.75469
Irf7	2.80116	2.74024
Aicda	2.60644	2.73349
Ncoa4	-0.02915	2.72866
Psmb8	4.09592	2.72635
Psmb9	4.56316	2.72421
Kc	4.57894	2.71802
Tap1	4.10936	2.70979
B2m	2.27799	2.70902
Il21	1.74846	2.70756
Bst2	2.27202	2.70223
Rorc	-1.05889	2.70176
Icos	3.08066	2.67699
Btla	1.852	2.6694
Casp1	2.45418	2.63719
Ido1	7.44592	2.54401
Cd44	1.9222	2.36579
Cxcl5	0.933573	2.35113
Mmp2	0.389567	2.3367
Ccl3	3.6427	2.33131
Tgfa	-0.51457	2.32002
Cxcl9	5.11562	2.31872
S100a8	6.86183	2.31017
Slamf1	3.0072	2.30312
Cd74	2.81147	2.29307
Ccr3	1.43296	2.28182
Irf4	1.3505	2.27954
Il33	0.925999	2.26548
Cd8a	3.52105	2.2576
Gbp2	4.74362	2.25599
Cxcr3	3.04614	2.23367
Krt7	2.27799	2.22751
Cd3e	3.11437	2.22724
Il17ra	1.26903	2.22349
Cd68	2.49314	2.22187
Stat2	1.14405	2.22169
Ccl2	2.42761	2.21698
Trpm2	1.58976	2.21637
Il1b	4.97499	2.2123
Tbx21	3.7366	2.21158
Vtn	-0.49411	2.19299
Lck	1.96347	2.1757
Tff1	2.17632	2.10817
Cd226	3.22651	2.10698
Egf	-0.45403	2.0877
Anln	1.3505	2.07946
Ciita	2.07724	2.07301
Defb14	2.55336	2.02267
Il17a	2.5435	2.02136
C9	-0.37707	1.99276
Cd5	2.52857	1.99075
Cd6	2.24184	1.99051
Ccr6	2.44361	1.99012
Pten	-0.4344	1.98692
Pla2g2a	3.90785	1.98473
Cd36	-1.4344	1.98445
Itgal	2.10098	1.97778
Lrig1	-1.02915	1.97438
Gata3	1.27501	1.96671
Cd274	2.88362	1.965
Cxcl10	2.3505	1.9421
Egfr	0.516015	1.92369
Hrh2	-1	1.91236
Tgfb1	1.38405	1.8954
Nlrc5	4.40327	1.88181
Lta	2.16027	1.83371
Cd14	1.49057	1.77498
Krt18	0.201634	1.74961
Tnf	1.82375	1.73089
Ccl8	4.84549	1.71218
Kcne2	-1.05889	1.66555
Cr2	0.678072	1.65372
Cd163	1.0635	1.596
Gif	-1.21759	1.50197
S100a9	2.45943	1.43687
Pparg	0.137504	1.4364
Atp4a	-1.152	1.36007
Lgr5	-0.4344	1.30075
Muc5ac	-0.20091	1.2485
Pgc	-1.08927	1.24611
Ifng	0.847997	1.23439
Nox3	-0.05889	1.20778
Sst	-0.8625	1.19061
Il4	0.62293	1.18849
Il10	-0.23447	1.18848
Il6	1.05658	1.11828
Ltf	3.2555	1.09893
Il23a	0.650765	1.08112
Crabp2	2.01792	1.06997
Tgfb3	0.400538	1.06793
Ghrl	-0.91594	1.06646
Cdh1	0.028569	1.06287
Arg2	0.575312	1.04864
Cxc15	0.111031	1.04829
Ms4a1	2.90881	0.951823
Cdkn1c	0.516015	0.92213
Ireb2	-0.21759	0.904681
Cckbr	-0.20091	0.901098
Defb1	-0.21759	0.831817
Nox1	2.86592	0.809874
Il22	0.695994	0.775668
Smtn	-0.62149	0.767615
Gja1	0.782409	0.733277
Lep	0.941106	0.706866
Foxp3	-0.05889	0.67256
Clu	0.014355	0.608998
Sh2d1a	1.0635	0.582066
Myo6	0.594549	0.579864
Ocln	-0.2863	0.545769
Il21r	0.321928	0.488244
Ctla4	0.863938	0.467361
Fkbp5	0.298658	0.425105
Il12a	-0.02915	0.422539
Dsc2	0.028569	0.421631
C8a	0.443607	0.36836
Chga	-0.0145	0.352581
Il13	0.422233	0.313045
Il18	0.111031	0.310992
Izumo1r	0.356144	0.299023
Gast	0.400538	0.274841
Itln1	0.584963	0.273573
Tjp1	-0.16812	0.246216
Hdc	-0.16812	0.243672
Cd59	-0.152	0.210032
Tff2	1.93734	0.12795
Faslg	0.028569	0.121387
Bhlha15	0.056584	0.067786
Col17a1	0.356144	0.067211
Sgk1	0.014355	0.051771
Tnfsf11	0.137504	0.045666
Il17f	0.097611	0.01714
Xcr1	0.042644	0.012721
aBased on data from the NanoString custom Mongolian gerbil panel.

## Sheet: Supp Table 2
Supplementary Table 2: Gastric transcript abundances of WT-infected animals with high inflammation compared to cag mutant-infected animalsa
Gene Name	Fold Change	-log10(q-value)
Bst2	2.46728	7.00291
Cd226	4.75542	6.97294
Cd68	3.56925	6.94076
Cd74	3.46336	6.90599
Cd8a	4.7447	6.86821
Cxcl9	6.71163	6.82681
Cxcr3	4.38543	6.78106
Icos	3.91552	6.75623
Slamf1	4.26978	6.7299
Tff1	2.85997	6.7299
Gbp2	5.33271	6.67191
Ccr6	3.48414	6.62845
Ccl8	6.67694	6.60496
Nox1	3.49314	6.60496
Ltf	5.45088	6.52578
Nlrc5	5.10643	6.42887
Cd3e	4.32625	6.42887
Tbx21	5.23841	6.30394
Psmb8	4.51475	6.30394
Irgm	2.43563	6.21499
Casp1	2.7866	6.14715
Psmb9	5.04396	6.12784
Mmp9	5.24755	6.09308
Trpm2	2.11103	6.02063
Tap1	4.40054	5.82681
Irf7	2.84197	5.75042
Pla2g2a	5.47054	5.68998
Pigr	1.99277	5.27397
Lta	3.4489	5.20643
Ido1	9.09558	5.11924
Cd44	2.34483	4.57624
Btla	2.29866	4.5224
Cd6	3.51475	4.3091
Lck	2.852	4.29722
Il6	2.25096	4.17971
Ciita	3.10434	4.05412
B2m	1.88752	4.04574
Smtn	-1.55639	3.91161
Ccl2	3.26003	3.83185
Il1b	6.99356	3.55952
Itgal	3.19535	3.48439
Cd5	3.91457	3.41391
Cd274	4.45088	3.3076
Tff2	1.51601	3.25003
Irf4	1.81147	3.24723
Cd79b	2.94673	3.22686
S100a8	9.1719	3.13316
Il17ra	1.70487	3.07513
Ctla4	2.07724	3.05176
Cxcl10	3.60051	2.9995
Ccl3	5.24831	2.97325
Tgfa	-0.64386	2.91071
Kc	5.92101	2.89564
Ms4a1	2.93734	2.86081
Krt7	2.9486	2.75985
Fkbp5	1.04963	2.65893
Myo6	0.443607	2.65397
Aicda	1.76977	2.58498
Anln	1.848	2.56316
Cd22	2.90497	2.53202
Cd19	2.34767	2.43156
Tigit	1.75702	2.42425
Tnf	2.96901	2.39527
Tgfb1	2.09085	2.39104
Cxcl5	2.07382	2.35189
Gata3	1.74416	2.34739
Rorc	-1	2.32589
S100a9	4.52356	2.2738
major facilitator superfamily domain-containing protein 4A isoform X1 [Meriones unguiculatus]	1.18269	2.24569
Stat2	1.38957	2.21041
Krt19	-0.20091	2.19644
Defb14	1.80736	2.19421
Tgfb3	0.687061	2.15531
Arg2	0.731183	2.09493
Il23a	1.1375	2.0643
Nos2	4.55888	2.06215
Mmp2	0.695994	2.02991
Cd36	-2.12029	2.01912
Il21	2.10769	2.01792
Il4	1.13093	2.01769
Sh2d1a	2.68482	2.01467
Il17a	3.67582	2.01298
Muc6	-1.4344	1.98438
Col17a1	-1.12029	1.98428
Ccr3	2.17632	1.97584
Il22	1.70487	1.94034
Ifng	1.62761	1.88068
Cd14	2.45154	1.856
Kcne2	-1.64386	1.83906
Il33	0.871844	1.79456
Lrig1	-1.25154	1.73278
Sst	-1.68966	1.68837
C9	-0.35845	1.68075
Ocln	-0.81097	1.67185
Krt8	-0.30401	1.58771
Pten	-0.71312	1.53909
Il21r	0.847997	1.44864
Egfr	0.565597	1.42808
Vtn	-0.26882	1.35266
Hrh2	-1.32193	1.30185
Clu	-0.21759	1.29229
Egf	-0.21759	1.28916
Ireb2	-0.45403	1.28512
Ghrl	-1.68966	1.13924
Cr2	0.31034	1.128
Il10	-0.12029	1.1274
Cd163	1.51096	1.12069
Crabp2	0.584963	1.01501
Defb1	-0.02915	1.00659
Ncoa4	-0.21759	1.00645
Atp4a	-2.05889	0.972335
Gif	-1.78588	0.971095
Krt18	-0.30401	0.944222
Nox3	0.176323	0.894959
Izumo1r	1.15056	0.82405
Il13	1.09761	0.817335
Pparg	-0.26882	0.809218
Muc5ac	-0.8365	0.798136
Cdh1	-0.32193	0.753756
Tnfsf11	0.555816	0.730538
Pgc	-2.12029	0.729496
Lep	1.24489	0.622202
Pga5	0.918386	0.58485
Bhlha15	0.214125	0.51265
Il17f	0.495695	0.486752
Faslg	0.367371	0.4822
Foxp3	0.15056	0.464647
Chga	-0.25154	0.411289
Sgk1	-0.20091	0.36969
Gja1	0.111031	0.360767
Cckbr	0.042644	0.33724
Il18	-0.62149	0.336966
Lgr5	0.226509	0.330547
Xcr1	0.321928	0.316428
Dsc2	-0.68966	0.267261
Tjp1	-0.35845	0.18013
C8a	0.722466	0.177464
Itln1	0.344828	0.078142
Cxc15	1.02857	0.077387
Cd59	-0.16812	0.05856
Hdc	0.124328	0.033904
Il12a	0.485427	0.033571
Gast	-0.30401	0.02851
aBased on data from the NanoString custom Mongolian gerbil panel.

## Sheet: Supp Table 3
Supplementary Table 3: Gastric transcript abundances of WT-infected animals with high inflammation compared to WT-infected animals with low inflammationa
Gene Name	Fold Change	-log10(q-value)
S100a8	9.1719	1.88735
Ido1	9.09558	1.41895
Il1b	6.99356	1.87764
Cxcl9	6.71163	1.38251
Ccl8	6.67694	1.26767
Kc	5.92101	1.65828
Pla2g2a	5.47054	1.24754
Ltf	5.45088	1.84617
Gbp2	5.33271	0.990116
Ccl3	5.24831	1.64677
Mmp9	5.24755	1.85898
Tbx21	5.23841	1.38948
Nlrc5	5.10643	1.05575
Psmb9	5.04396	0.955907
Cd226	4.75542	1.43047
Cd8a	4.7447	1.25832
Nos2	4.55888	1.58876
S100a9	4.52356	1.77008
Psmb8	4.51475	1.05722
Cd274	4.45088	1.84499
Tap1	4.40054	0.77645
Cxcr3	4.38543	1.69375
Cd3e	4.32625	1.31381
Slamf1	4.26978	1.79345
Icos	3.91552	1.30809
Cd5	3.91457	1.85011
Il17a	3.67582	0.981372
Cxcl10	3.60051	1.84549
Cd68	3.56925	1.42983
Cd6	3.51475	1.9861
Nox1	3.49314	1.66217
Ccr6	3.48414	0.958237
Cd74	3.46336	1.67291
Lta	3.4489	1.43721
Ccl2	3.26003	1.69423
Itgal	3.19535	1.87941
Ciita	3.10434	1.70848
Tnf	2.96901	1.74158
Krt7	2.9486	1.67705
Cd79b	2.94673	0.699939
Ms4a1	2.93734	0.675623
Cd22	2.90497	0.4462
Tff1	2.85997	1.70316
Lck	2.852	1.72246
Irf7	2.84197	0.696391
Casp1	2.7866	1.02047
Sh2d1a	2.68482	1.66857
Bst2	2.46728	0.955882
Cd14	2.45154	1.32513
Irgm	2.43563	0.936317
Cd19	2.34767	0.589539
Cd44	2.34483	1.44716
Btla	2.29866	1.13567
Il6	2.25096	1.68105
Ccr3	2.17632	1.09487
Trpm2	2.11103	1.24159
Il21	2.10769	0.64219
Tgfb1	2.09085	1.60429
Ctla4	2.07724	0.803147
Cxcl5	2.07382	1.79747
Pigr	1.99277	1.12909
B2m	1.88752	0.541896
Anln	1.848	1.12836
Irf4	1.81147	0.939317
Defb14	1.80736	0.215913
Aicda	1.76977	0.396241
Tigit	1.75702	0.456997
Gata3	1.74416	0.491129
Il17ra	1.70487	1.95604
Il22	1.70487	1.6072
Ifng	1.62761	1.43188
Tff2	1.51601	1.02867
Cd163	1.51096	0.620471
Stat2	1.38957	1.3293
Lep	1.24489	0.038037
Cdkn1c	1.18269	1.66054
Izumo1r	1.15056	0.737731
Il23a	1.1375	0.621504
Il4	1.13093	0.401332
Il13	1.09761	0.509398
Fkbp5	1.04963	1.32323
Cxc15	1.02857	0.308074
Pga5	0.918386	0.08845
Il33	0.871844	0.726202
Il21r	0.847997	1.37148
Arg2	0.731183	0.814893
C8a	0.722466	0.072688
Mmp2	0.695994	1.24387
Tgfb3	0.687061	0.690769
Crabp2	0.584963	0.498084
Egfr	0.565597	0.813393
Tnfsf11	0.555816	0.956961
Il17f	0.495695	0.840838
Il12a	0.485427	0.405686
Myo6	0.443607	0.689355
Faslg	0.367371	0.962075
Itln1	0.344828	0.60463
Xcr1	0.321928	0.588351
Cr2	0.31034	0.210198
Lgr5	0.226509	1.67648
Bhlha15	0.214125	0.61536
Nox3	0.176323	0.401305
Foxp3	0.15056	0.061708
Hdc	0.124328	0.17218
Gja1	0.111031	0.34678
Cckbr	0.042644	0.15861
Defb1	-0.02915	0.464211
Il10	-0.12029	0.505389
Cd59	-0.16812	0.106418
Krt19	-0.20091	0.385859
Sgk1	-0.20091	0.625734
Clu	-0.21759	0.402549
Egf	-0.21759	0.161641
Ncoa4	-0.21759	0.503079
Chga	-0.25154	0.169655
Pparg	-0.26882	0.1592
Vtn	-0.26882	0.390523
Gast	-0.30401	0.213063
Krt18	-0.30401	0.053951
Krt8	-0.30401	0.205445
Cdh1	-0.32193	0.213082
C9	-0.35845	0.934472
Tjp1	-0.35845	0.05114
Ireb2	-0.45403	0.571194
Il18	-0.62149	0.986234
Tgfa	-0.64386	0.981398
Dsc2	-0.68966	0.944159
Pten	-0.71312	0.724565
Ocln	-0.81097	1.31674
Muc5ac	-0.8365	0.459057
Rorc	-1	0.390338
Col17a1	-1.12029	0.811195
Tff1	-1.18442	0.207305
Lrig1	-1.25154	0.956498
Hrh2	-1.32193	0.731244
Muc6	-1.4344	0.286719
Smtn	-1.55639	1.3756
Kcne2	-1.64386	1.28756
Ghrl	-1.68966	0.734508
Sst	-1.68966	1.28123
Gif	-1.78588	0.391809
Atp4a	-2.05889	0.584866
Cd36	-2.12029	1.36559
Pgc	-2.12029	0.305915
aBased on data from the NanoString custom Mongolian gerbil panel.

## Sheet: Supp Table 4
Supplementary Table 4: Gastric transcript abundances of WT-infected animals with low inflammation compared to cag mutant-infected animalsa
Gene Name	Fold Change	-log10(q-value)
Ido1	5.4058	0.855084
Crabp2	3.907	0.629445
Defb14	3.69735	0.665527
S100a8	3.69236	1.10635
Gbp2	3.35305	0.802703
Psmb9	3.23599	0.788196
Ccl8	3.17145	0.710423
Aicda	3.1433	0.832777
Nlrc5	3.06834	0.806057
Cxcl9	3.01437	0.791011
Tap1	2.99712	0.783732
Kc	2.92715	0.812365
Psmb8	2.8135	0.808192
Cd22	2.71664	0.822943
Cd79b	2.5422	0.832875
Il1b	2.52961	0.84046
Col17a1	2.48007	0.445478
Ms4a1	2.45752	0.858268
Irf7	2.19003	0.811696
B2m	2.1725	0.776191
Mmp9	2.15159	0.843892
Irgm	2.04469	0.802369
Ccl3	2.02848	0.721004
Cd8a	1.96393	0.717062
Gja1	1.93562	0.441143
Icos	1.89517	0.823368
Tbx21	1.83933	0.720132
Pigr	1.83236	1.28669
Cd19	1.82819	0.83285
Il17a	1.74107	0.623898
Cd3e	1.73802	0.71554
Cd74	1.69907	0.82572
Bst2	1.66134	0.798562
Nox1	1.55313	1.27838
Casp1	1.54719	0.859511
Cxcr3	1.44453	0.812205
Ccr6	1.42527	0.460158
Cd68	1.37626	0.750208
Tff2	1.37252	1.09281
Ccl2	1.34355	0.793808
Krt7	1.34152	0.78512
Cd226	1.31842	0.69348
Slamf1	1.2429	0.842186
Cd274	1.2371	0.711863
Nos2	1.23175	0.809948
Btla	1.21557	0.777637
Tff1	1.18552	0.8865
Cd44	1.15165	0.773926
Tigit	1.07937	0.707072
Il21	0.975161	1.40724
Cd5	0.973404	0.804256
Ltf	0.944578	0.80573
Trpm2	0.930795	0.689456
Irf4	0.901647	0.689957
Lck	0.891647	0.787226
Ciita	0.890235	0.743346
Pla2g2a	0.875544	0.513838
Cr2	0.872899	0.677075
Cxcl10	0.864482	0.719078
Lta	0.854681	0.549028
Gata3	0.845772	0.484193
Itgal	0.837143	0.708897
Anln	0.76811	0.618398
Il33	0.729711	0.798511
Stat2	0.714721	0.804748
Cd6	0.688514	0.860308
Krt8	0.677868	1.07738
Il17ra	0.65229	0.845528
Cd163	0.648923	0.645802
Tnf	0.63624	0.525649
Il18	0.631222	0.782341
Krt19	0.596211	0.791088
Tgfb1	0.575205	0.621404
Ccr3	0.544794	0.783169
Myo6	0.528262	1.14472
Dsc2	0.524795	0.71548
Tff1	0.499555	1.25771
Cd14	0.493254	0.807253
S100a9	0.486748	0.328468
Gast	0.466569	0.572901
Pga5	0.422358	0.686108
Krt18	0.421393	0.786944
Itln1	0.412854	0.707773
C8a	0.409721	0.223427
Pparg	0.347626	0.691118
Egfr	0.345542	0.710494
Il4	0.298509	0.225095
Smtn	0.258457	0.201545
Cdh1	0.208754	0.357444
Sgk1	0.198805	0.359101
Il23a	0.188029	0.216085
Tgfb3	0.122001	0.210296
Muc5ac	0.104316	0.436303
Ocln	0.104032	0.237593
Chga	0.101012	0.087643
Arg2	0.098115	0.21904
Clu	0.095009	0.080723
Ifng	0.076662	0.135148
Lep	0.07532	0.443486
Mmp2	0.068993	0.090199
Ncoa4	0.028911	0.09802
Ctla4	0.025176	0.109858
Il13	-0.03529	0.048817
Ireb2	-0.04188	0.12168
Tjp1	-0.04438	0.10719
Il6	-0.05858	0.036216
Cdkn1c	-0.06711	0.087454
Cxcl5	-0.08908	0.138883
Bhlha15	-0.12034	0.200774
Sst	-0.12353	0.136009
Cd59	-0.12565	0.22198
Izumo1r	-0.13025	0.179652
Il10	-0.15519	0.258953
Il22	-0.15952	0.227028
Nox3	-0.18124	0.201867
Il21r	-0.1824	0.397652
Xcr1	-0.18628	0.355355
Pten	-0.198	0.785791
Il17f	-0.20213	0.434955
Foxp3	-0.21263	0.481041
Tnfsf11	-0.22072	0.360797
Defb1	-0.22507	0.185823
Faslg	-0.24015	0.53792
Fkbp5	-0.27454	0.338414
Ghrl	-0.31039	0.22547
C9	-0.31049	0.840214
Cckbr	-0.32326	0.657004
Tgfa	-0.32355	0.796522
Il12a	-0.34781	0.5224
Kcne2	-0.35693	0.464052
Pgc	-0.3613	0.710259
Cxc15	-0.36587	0.304869
Atp4a	-0.38435	0.687389
Hdc	-0.40059	0.434482
Vtn	-0.50538	0.782324
Egf	-0.52307	0.747337
Muc6	-0.53158	0.357554
Sh2d1a	-0.54823	0.361722
Hrh2	-0.5582	0.803186
Gif	-0.60862	0.611064
Lrig1	-0.63571	0.816435
Cd36	-0.64181	0.83351
Rorc	-0.86161	0.794863
Lgr5	-0.89019	1.42447
aBased on data from the NanoString custom Mongolian gerbil panel.

## Sheet: Supp Table 5
Supplementary Table 5: LC-MS/MS analysis of gastric corpora from WT-infected animals compared to cag mutant-infected animals
Protein ID	Log2(Fold Change) of WT-infected vs. cag mutant-infected corpora	-log10(q-value)
x|XP_021516485.1|interferon-inducible GTPase 1-like [Meriones unguiculatus]	5.79858	1.84647
x|XP_021498247.1|ena/VASP-like protein isoform X1 [Meriones unguiculatus]	5.75384	1.67652
x|XP_021485666.1|H-2 class I histocompatibility antigen; Q10 alpha chain-like [Meriones unguiculatus]	5.35538	1.55216
x|XP_021485517.1|tapasin [Meriones unguiculatus]	5.25221	1.85934
x|XP_021486607.1|integrin beta-2 [Meriones unguiculatus]	5.21566	1.55216
x|XP_021489390.1|HLA class II histocompatibility antigen gamma chain isoform X2 [Meriones unguiculatus]	4.91295	1.55216
x|XP_021507005.1|H-2 class I histocompatibility antigen; D-37 alpha chain-like isoform X1 [Meriones unguiculatus]	4.90591	1.55216
x|XP_021485160.1|H-2 class II histocompatibility antigen; E-U alpha chain-like [Meriones unguiculatus]	4.73091	1.55216
x|XP_021502366.1|neutrophil cytosol factor 1 [Meriones unguiculatus]	4.66893	1.55216
x|XP_021497930.1|fermitin family homolog 3 [Meriones unguiculatus]	4.61941	1.7526
x|XP_021485321.1|proteasome subunit beta type-9 [Meriones unguiculatus]	4.47939	1.55216
x|XP_021520573.1|adseverin [Meriones unguiculatus]	4.45308	1.49104
x|XP_021485299.1|rano class II histocompatibility antigen; B-1 beta chain-like [Meriones unguiculatus]	4.21763	1.81473
x|XP_021488643.1|proteasome subunit beta type-10 [Meriones unguiculatus]	4.18001	1.67652
x|XP_021483790.1|wiskott-Aldrich syndrome protein; partial [Meriones unguiculatus]	4.09097	1.55216
x|XP_021504876.1|intercellular adhesion molecule 1 [Meriones unguiculatus]	3.98852	1.4837
x|XP_021517127.1|guanylate-binding protein 2 [Meriones unguiculatus]	3.95587	1.55216
x|XP_021507010.1|RT1 class I histocompatibility antigen; AA alpha chain-like isoform X2 [Meriones unguiculatus]	3.9108	0.808468
x|XP_021519801.1|LOW QUALITY PROTEIN: deoxynucleoside triphosphate triphosphohydrolase SAMHD1 [Meriones unguiculatus]	3.79692	1.13393
x|XP_021516111.1|T-cell-specific guanine nucleotide triphosphate-binding protein 1-like [Meriones unguiculatus]	3.77928	1.81473
x|XP_021498601.1|bone marrow proteoglycan [Meriones unguiculatus]	3.74043	1.25311
x|XP_021485317.1|proteasome subunit beta type-8 [Meriones unguiculatus]	3.58295	1.67652
x|XP_021485241.1|LOW QUALITY PROTEIN: H-2 class I histocompatibility antigen; alpha chain-like; partial [Meriones unguiculatus]	3.5491	1.35586
x|XP_021498708.1|signal transducer and activator of transcription 1-alpha/beta isoform X1 [Meriones unguiculatus]	3.49823	1.55216
x|XP_021519631.1|myeloperoxidase [Meriones unguiculatus]	3.39906	1.12257
x|XP_021499308.1|lysozyme C-2 [Meriones unguiculatus]	3.28465	1.54068
x|XP_021482397.1|CD177 antigen-like [Meriones unguiculatus]	3.11314	1.55216
x|XP_021488524.1|2-5A-dependent ribonuclease [Meriones unguiculatus]	3.11102	1.55216
x|XP_021495636.1|galectin-3-binding protein [Meriones unguiculatus]	3.1054	1.41588
x|XP_021498254.1|tryptophan--tRNA ligase; cytoplasmic [Meriones unguiculatus]	3.0775	1.55216
x|XP_021487127.1|complement C1q subcomponent subunit C [Meriones unguiculatus]	3.06922	1.54991
x|XP_021506537.1|sp110 nuclear body protein [Meriones unguiculatus]	3.05398	1.44647
x|XP_021485889.1|interferon-activable protein 205-B-like [Meriones unguiculatus]	3.05363	2.92967
x|XP_021519633.1|eosinophil peroxidase [Meriones unguiculatus]	3.03759	1.32565
x|XP_021499971.1|rho GDP-dissociation inhibitor 2 [Meriones unguiculatus]	3.0103	1.81473
x|XP_021491611.1|coronin-1A [Meriones unguiculatus]	2.98773	1.41754
x|XP_021489985.1|LIM domain-containing protein 2 [Meriones unguiculatus]	2.98037	1.24554
x|XP_021484880.1|CD44 antigen [Meriones unguiculatus]	2.96576	1.55216
x|XP_021490311.1|poly [ADP-ribose] polymerase 9 isoform X1 [Meriones unguiculatus]	2.95606	1.0403
x|XP_021484610.1|tyrosine-protein phosphatase non-receptor type substrate 1 isoform X1 [Meriones unguiculatus]	2.90824	1.497
x|XP_021517569.1|GTPase IMAP family member 4-like [Meriones unguiculatus]	2.83744	1.52749
x|XP_021513412.1|von Willebrand factor A domain-containing protein 5A isoform X1 [Meriones unguiculatus]	2.83047	1.67652
x|XP_021509299.1|beta-mannosidase isoform X1 [Meriones unguiculatus]	2.74768	1.55216
x|XP_021518703.1|inosine-5'-monophosphate dehydrogenase 2 [Meriones unguiculatus]	2.7323	1.55216
x|XP_021489159.1|lymphocyte-specific protein 1 isoform X1 [Meriones unguiculatus]	2.7152	1.55216
x|XP_021519335.1|cathepsin G-like [Meriones unguiculatus]	2.65254	1.55216
x|XP_021495801.1|C4b-binding protein alpha chain isoform X1 [Meriones unguiculatus]	2.6457	1.33302
x|XP_021517121.1|guanylate-binding protein 5-like [Meriones unguiculatus]	2.59173	1.41319
x|XP_021485304.1|antigen peptide transporter 2 [Meriones unguiculatus]	2.57886	1.55216
x|XP_021503376.1|protein PML-like isoform X3 [Meriones unguiculatus]	2.56903	1.477
x|XP_021506879.1|xanthine dehydrogenase/oxidase isoform X1 [Meriones unguiculatus]	2.55845	1.269
x|XP_021498574.1|plasma protease C1 inhibitor [Meriones unguiculatus]	2.50673	1.0952
x|XP_021497594.1|rho GTPase-activating protein 45 isoform X2 [Meriones unguiculatus]	2.49869	1.46081
x|XP_021516112.1|immunity-related GTPase family M protein 1-like [Meriones unguiculatus]	2.47165	1.55216
x|XP_021509663.1|glycogen phosphorylase; liver form [Meriones unguiculatus]	2.4635	0.745368
x|XP_021490726.1|plastin-2 [Meriones unguiculatus]	2.42864	1.55216
x|XP_021513365.1|beta-1;4 N-acetylgalactosaminyltransferase 1 isoform X1 [Meriones unguiculatus]	2.3975	1.32304
x|XP_021488326.1|murinoglobulin-2-like [Meriones unguiculatus]	2.39442	1.44665
x|XP_021512167.1|CD44 antigen-like; partial [Meriones unguiculatus]	2.37421	0.973997
x|XP_021506014.1|proteasome activator complex subunit 1 [Meriones unguiculatus]	2.25294	1.55216
x|XP_021487121.1|complement C1q subcomponent subunit B [Meriones unguiculatus]	2.22443	1.41588
x|XP_021519867.1|rho guanine nucleotide exchange factor 1 [Meriones unguiculatus]	2.22227	1.55216
x|XP_021516523.1|glutamine--fructose-6-phosphate aminotransferase [isomerizing] 1 isoform X1 [Meriones unguiculatus]	2.21803	1.55216
x|XP_021512947.1|cytosol aminopeptidase [Meriones unguiculatus]	2.20284	1.55216
x|XP_021519624.1|lactoperoxidase isoform X1 [Meriones unguiculatus]	2.17457	0.687549
x|XP_021493306.1|tyrosine-protein phosphatase non-receptor type 1 [Meriones unguiculatus]	2.16969	1.47192
x|XP_021491207.1|glutathione peroxidase 2 [Meriones unguiculatus]	2.16001	1.39109
x|XP_021500376.1|GDP-mannose 4;6 dehydratase; partial [Meriones unguiculatus]	2.15971	1.55216
x|XP_021491835.1|beta-galactoside alpha-2;6-sialyltransferase 1 [Meriones unguiculatus]	2.14461	0.484126
x|XP_021511544.1|complement C4-A [Meriones unguiculatus]	2.14415	1.42854
x|XP_021515808.1|alpha-1;4-N-acetylglucosaminyltransferase [Meriones unguiculatus]	2.10993	0.895182
x|XP_021506042.1|proteasome activator complex subunit 2 isoform X1 [Meriones unguiculatus]	2.10381	1.46865
x|XP_021513521.1|haptoglobin [Meriones unguiculatus]	2.10297	0.940653
x|XP_021495254.1|beta-hexosaminidase subunit beta [Meriones unguiculatus]	2.08547	1.12779
x|XP_021491523.1|major vault protein [Meriones unguiculatus]	2.07078	1.13666
x|XP_021495560.1|toll-like receptor 9 isoform X3 [Meriones unguiculatus]	2.064	1.55216
x|XP_021501342.1|arginase-1 [Meriones unguiculatus]	2.05417	1.31122
x|XP_021507230.1|fibronectin isoform X4 [Meriones unguiculatus]	2.04963	1.49587
x|XP_021520239.1|protein S100-A9 [Meriones unguiculatus]	2.03449	1.27639
x|XP_021517122.1|guanylate-binding protein 4-like [Meriones unguiculatus]	2.03359	1.55216
x|XP_021497484.1|calponin-2 [Meriones unguiculatus]	2.02853	1.23284
x|XP_021492677.1|complement C1s subcomponent [Meriones unguiculatus]	2.01766	1.44678
x|XP_021487496.1|complement C3 [Meriones unguiculatus]	2.00976	1.54068
x|XP_021496937.1|galectin-3 [Meriones unguiculatus]	2.00707	1.55216
x|XP_021492652.1|tyrosine-protein phosphatase non-receptor type 6 isoform X1 [Meriones unguiculatus]	2.00086	1.55216
x|XP_021497501.1|myeloblastin [Meriones unguiculatus]	1.9559	1.55216
x|XP_021492592.1|thy-1 membrane glycoprotein [Meriones unguiculatus]	1.95508	1.55216
x|XP_021495708.1|1-phosphatidylinositol 4;5-bisphosphate phosphodiesterase gamma-2 [Meriones unguiculatus]	1.95416	1.23227
x|XP_021507057.1|anterior gradient protein 2 homolog [Meriones unguiculatus]	1.94823	1.38248
x|XP_021518953.1|collagen alpha-1(VII) chain isoform X1 [Meriones unguiculatus]	1.92985	1.39595
x|XP_021500755.1|normal mucosa of esophagus-specific gene 1 protein [Meriones unguiculatus]	1.91544	1.00708
x|XP_021496900.1|BTB/POZ domain-containing protein KCTD12 [Meriones unguiculatus]	1.91207	1.55216
x|XP_021503371.1|lysyl oxidase homolog 1 [Meriones unguiculatus]	1.91087	0.403436
x|XP_021500060.1|SRSF protein kinase 2 isoform X1 [Meriones unguiculatus]	1.90893	1.81473
x|XP_021510513.1|protein FAM3B isoform X1 [Meriones unguiculatus]	1.88872	0.843659
x|XP_021509336.1|leukocyte elastase inhibitor [Meriones unguiculatus]	1.88408	1.38969
x|XP_021500757.1|dual oxidase 2 [Meriones unguiculatus]	1.87839	1.14908
x|XP_021512431.1|antithrombin-III [Meriones unguiculatus]	1.87487	1.46487
x|XP_021513092.1|proteasome subunit beta type-1 [Meriones unguiculatus]	1.86895	1.55216
x|XP_021507285.1|profilin-1 [Meriones unguiculatus]	1.85269	1.4837
x|XP_021496187.1|acetyl-coenzyme A synthetase; cytoplasmic isoform X1 [Meriones unguiculatus]	1.85222	1.43624
x|XP_021487833.1|poly [ADP-ribose] polymerase 12 [Meriones unguiculatus]	1.84069	1.53073
x|XP_021510164.1|complement component C9 [Meriones unguiculatus]	1.83159	1.1518
x|XP_021509737.1|macrophage-capping protein [Meriones unguiculatus]	1.82904	1.55216
x|XP_021508209.1|annexin A1 [Meriones unguiculatus]	1.8086	1.55216
x|XP_021517188.1|pyruvate dehydrogenase kinase; isozyme 3 [Meriones unguiculatus]	1.80814	0.614323
x|XP_021502973.1|p21-activated protein kinase-interacting protein 1 [Meriones unguiculatus]	1.79494	1.33049
x|XP_021509289.1|nuclear factor NF-kappa-B p105 subunit isoform X1 [Meriones unguiculatus]	1.78131	1.23776
x|XP_021516583.1|transmembrane emp24 domain-containing protein 5 [Meriones unguiculatus]	1.77701	1.44647
x|XP_021487295.1|unconventional myosin-Va [Meriones unguiculatus]	1.7625	1.17931
x|XP_021500537.1|histone H1.1 [Meriones unguiculatus]	1.75773	1.55216
x|XP_021502232.1|tumor protein p53-inducible protein 11 isoform X1 [Meriones unguiculatus]	1.74603	1.55216
x|XP_021494470.1|beta-hexosaminidase subunit alpha [Meriones unguiculatus]	1.74463	1.14029
x|XP_021494015.1|ras-related protein Rab-8B [Meriones unguiculatus]	1.73261	1.55216
x|XP_021510763.1|hemopexin [Meriones unguiculatus]	1.72988	1.40923
x|XP_021502559.1|DNA replication licensing factor MCM2 [Meriones unguiculatus]	1.72809	1.55216
x|XP_021501889.1|ribonuclease inhibitor isoform X1 [Meriones unguiculatus]	1.72449	0.956658
x|XP_021487392.1|proteasome subunit alpha type-5 [Meriones unguiculatus]	1.71951	1.55216
x|XP_021519079.1|AP-1 complex subunit gamma-1 isoform X1 [Meriones unguiculatus]	1.71379	0.405103
x|XP_021487500.1|proto-oncogene vav isoform X1 [Meriones unguiculatus]	1.71309	1.53525
x|XP_021489992.1|importin subunit alpha-1 [Meriones unguiculatus]	1.7061	0.786566
x|XP_021485341.1|murinoglobulin-2-like [Meriones unguiculatus]	1.70408	1.11225
x|XP_021486547.1|fibulin-1 isoform X1 [Meriones unguiculatus]	1.70222	0.581292
x|XP_021492759.1|interferon-induced helicase C domain-containing protein 1 [Meriones unguiculatus]	1.6988	1.55216
x|XP_021514606.1|aminopeptidase N [Meriones unguiculatus]	1.69633	1.47367
x|XP_021519595.1|protein-glutamine gamma-glutamyltransferase 2 [Meriones unguiculatus]	1.6871	1.55216
x|XP_021514945.1|glucose-6-phosphate 1-dehydrogenase [Meriones unguiculatus]	1.6842	1.55216
x|XP_021507131.1|nucleolar RNA helicase 2 [Meriones unguiculatus]	1.67881	1.23635
x|XP_021493531.1|ceruloplasmin [Meriones unguiculatus]	1.67618	1.2908
x|XP_021493105.1|fatty acid synthase [Meriones unguiculatus]	1.67095	1.55216
x|XP_021501566.1|nicotinamide phosphoribosyltransferase isoform X1 [Meriones unguiculatus]	1.66994	1.55216
x|XP_021494959.1|nuclear pore membrane glycoprotein 210 [Meriones unguiculatus]	1.66745	1.46028
x|XP_021490897.1|inter-alpha-trypsin inhibitor heavy chain H3 [Meriones unguiculatus]	1.66578	1.24756
x|XP_021507486.1|alpha-L-iduronidase isoform X1 [Meriones unguiculatus]	1.66301	1.2651
x|XP_021516664.1|structural maintenance of chromosomes protein 2 [Meriones unguiculatus]	1.65984	1.46028
x|XP_021490289.1|fibrinogen gamma chain isoform X1 [Meriones unguiculatus]	1.65773	1.30605
x|XP_021488026.1|hydroxymethylglutaryl-CoA synthase; mitochondrial [Meriones unguiculatus]	1.64948	1.26569
x|XP_021512752.1|AP-4 complex subunit epsilon-1 isoform X1 [Meriones unguiculatus]	1.64411	1.27355
x|XP_021516360.1|protein S100-A11 [Meriones unguiculatus]	1.64265	0.761255
x|XP_021490288.1|fibrinogen beta chain [Meriones unguiculatus]	1.63539	1.35952
x|XP_021499969.1|phospholipase B-like 1 [Meriones unguiculatus]	1.62944	1.55216
x|XP_021513392.1|DNA replication licensing factor MCM4 [Meriones unguiculatus]	1.62931	1.26804
x|XP_021491703.1|flap endonuclease 1 [Meriones unguiculatus]	1.60918	0.782727
x|XP_021509831.1|inverted formin-2 isoform X1 [Meriones unguiculatus]	1.60613	1.21402
x|XP_021487517.1|inter-alpha-trypsin inhibitor heavy chain H2 [Meriones unguiculatus]	1.59952	1.55216
x|XP_021504300.1|DNA replication licensing factor MCM6 [Meriones unguiculatus]	1.59544	1.40332
x|XP_021498041.1|PRA1 family protein 3 [Meriones unguiculatus]	1.59205	1.21125
x|XP_021497303.1|leucine-rich repeat-containing protein 59 [Meriones unguiculatus]	1.59131	1.40332
x|XP_021512643.1|unconventional myosin-Ie [Meriones unguiculatus]	1.58923	1.20799
x|XP_021484872.1|alpha-1-antitrypsin [Meriones unguiculatus]	1.586	1.55216
x|XP_021511576.1|complement factor B [Meriones unguiculatus]	1.58188	1.05569
x|XP_021516254.1|tenascin isoform X1 [Meriones unguiculatus]	1.58169	1.41763
x|XP_021493766.1|procollagen galactosyltransferase 1 [Meriones unguiculatus]	1.57995	1.55216
x|XP_021492117.1|DNA replication licensing factor MCM3 [Meriones unguiculatus]	1.57542	1.22557
x|XP_021511761.1|histone H1.5 isoform X1 [Meriones unguiculatus]	1.57433	1.55216
x|XP_021503753.1|N-acetylgalactosaminyltransferase 7 isoform X1 [Meriones unguiculatus]	1.57045	1.32199
x|XP_021511142.1|leukotriene A-4 hydrolase [Meriones unguiculatus]	1.57045	1.55216
x|XP_021512938.1|phosphoserine phosphatase [Meriones unguiculatus]	1.57034	1.13406
x|XP_021510694.1|E3 ubiquitin-protein ligase RBBP6 isoform X1 [Meriones unguiculatus]	1.56864	1.25311
x|XP_021495151.1|stromal membrane-associated protein 2 [Meriones unguiculatus]	1.56816	1.2555
x|XP_021483159.1|2';3'-cyclic-nucleotide 3'-phosphodiesterase isoform X1 [Meriones unguiculatus]	1.56647	1.55216
x|XP_021489844.1|epididymal secretory protein E1 [Meriones unguiculatus]	1.56521	1.35317
x|XP_021487171.1|arginine--tRNA ligase; cytoplasmic [Meriones unguiculatus]	1.56415	1.55216
x|XP_021486809.1|adenine phosphoribosyltransferase [Meriones unguiculatus]	1.5631	1.55216
x|XP_021507921.1|formin-binding protein 1 isoform X2 [Meriones unguiculatus]	1.56287	1.24081
x|XP_021502692.1|serine protease inhibitor A3N-like [Meriones unguiculatus]	1.56204	1.41588
x|XP_021517467.1|DNA replication licensing factor MCM7 isoform X1 [Meriones unguiculatus]	1.55635	1.269
x|XP_021493584.1|probable ATP-dependent RNA helicase DDX6 [Meriones unguiculatus]	1.55448	1.27355
x|XP_021499614.1|galectin-4 [Meriones unguiculatus]	1.55152	1.52103
x|XP_021513106.1|melanophilin [Meriones unguiculatus]	1.54741	0.840564
x|XP_021504511.1|U4/U6 small nuclear ribonucleoprotein Prp4 [Meriones unguiculatus]	1.54389	1.32445
x|XP_021511280.1|ras-related protein Rab-9A [Meriones unguiculatus]	1.54152	1.55216
x|XP_021495154.1|palmitoyl-protein thioesterase 1 [Meriones unguiculatus]	1.54152	1.55216
x|XP_021490500.1|secreted frizzled-related protein 1 [Meriones unguiculatus]	1.54082	0.315975
x|XP_021510428.1|pro-interleukin-16 [Meriones unguiculatus]	1.5364	1.09455
x|XP_021504144.1|neutral amino acid transporter A [Meriones unguiculatus]	1.53454	1.55216
x|XP_021509387.1|neutral cholesterol ester hydrolase 1 [Meriones unguiculatus]	1.5331	1.55216
x|XP_021509581.1|arylsulfatase B-like [Meriones unguiculatus]	1.52631	1.33049
x|XP_021487874.1|enhancer of mRNA-decapping protein 4 isoform X1 [Meriones unguiculatus]	1.52446	1.47367
x|XP_021516999.1|LOW QUALITY PROTEIN: thrombospondin-1 [Meriones unguiculatus]	1.52175	0.241552
x|XP_021488044.1|6-phosphogluconate dehydrogenase; decarboxylating [Meriones unguiculatus]	1.5198	1.55216
x|XP_021502913.1|acetoacetyl-CoA synthetase [Meriones unguiculatus]	1.51534	1.38788
x|XP_021489322.1|lamin-B receptor [Meriones unguiculatus]	1.51475	1.43372
x|XP_021487193.1|UDP-glucose 4-epimerase [Meriones unguiculatus]	1.51207	1.31422
x|XP_021507250.1|structural maintenance of chromosomes protein 4 [Meriones unguiculatus]	1.50933	1.20738
x|XP_021490885.1|inter-alpha-trypsin inhibitor heavy chain H4 isoform X1 [Meriones unguiculatus]	1.49046	1.44647
x|XP_021519753.1|E3 ubiquitin-protein ligase TRIM56 [Meriones unguiculatus]	1.48859	1.00708
x|XP_021505838.1|hydroxymethylglutaryl-CoA synthase; cytoplasmic [Meriones unguiculatus]	1.48691	1.2555
x|XP_021492180.1|U5 small nuclear ribonucleoprotein 40 kDa protein [Meriones unguiculatus]	1.4865	1.13759
x|XP_021484371.1|protein RCC2 [Meriones unguiculatus]	1.48271	1.51648
x|XP_021501899.1|interferon-induced transmembrane protein 3 [Meriones unguiculatus]	1.47821	1.45453
x|XP_021503461.1|Golgi membrane protein 1 isoform X1 [Meriones unguiculatus]	1.47571	1.55216
x|XP_021515515.1|transcription intermediary factor 1-beta [Meriones unguiculatus]	1.47522	1.4837
x|XP_021490291.1|fibrinogen alpha chain [Meriones unguiculatus]	1.46814	1.31122
x|XP_021516025.1|phospholipase DDHD2; partial [Meriones unguiculatus]	1.45773	0.365213
x|XP_021511969.1|serpin H1 [Meriones unguiculatus]	1.45737	1.55216
x|XP_021503417.1|plasminogen isoform X1 [Meriones unguiculatus]	1.45523	1.49104
x|XP_021500458.1|N-acetylglucosamine-6-phosphate deacetylase isoform X1 [Meriones unguiculatus]	1.45079	1.47367
x|XP_021497846.1|vasodilator-stimulated phosphoprotein isoform X2 [Meriones unguiculatus]	1.44534	1.53073
x|XP_021491299.1|serine/threonine-protein kinase 10 [Meriones unguiculatus]	1.44521	0.964117
x|XP_021490902.1|protein kinase C delta type isoform X1 [Meriones unguiculatus]	1.44393	1.36576
x|XP_021504449.1|cytosolic non-specific dipeptidase [Meriones unguiculatus]	1.44278	1.55216
x|XP_021488773.1|thioredoxin domain-containing protein 5 [Meriones unguiculatus]	1.43893	1.3027
x|XP_021510190.1|clusterin [Meriones unguiculatus]	1.43818	0.749198
x|XP_021491177.1|5'(3')-deoxyribonucleotidase; cytosolic type isoform X2 [Meriones unguiculatus]	1.43303	1.31422
x|XP_021504724.1|myotubularin-related protein 6 [Meriones unguiculatus]	1.43264	1.55216
x|XP_021507979.1|FACT complex subunit SPT16 [Meriones unguiculatus]	1.43167	1.5343
x|XP_021507539.1|metastasis-associated protein MTA2 isoform X1 [Meriones unguiculatus]	1.43024	1.28357
x|XP_021504683.1|protein CASC4 isoform X1 [Meriones unguiculatus]	1.42597	1.41588
x|XP_021492327.1|aminopeptidase B [Meriones unguiculatus]	1.42591	1.81473
x|XP_021500156.1|transmembrane 9 superfamily member 2 [Meriones unguiculatus]	1.42543	1.49587
x|XP_021511232.1|Golgi resident protein GCP60; partial [Meriones unguiculatus]	1.4238	1.43857
x|XP_021496189.1|glutathione synthetase [Meriones unguiculatus]	1.42143	1.37287
x|XP_021499826.1|neutral amino acid transporter B(0) [Meriones unguiculatus]	1.418	1.53166
x|XP_021499118.1|protein disulfide-isomerase A6 [Meriones unguiculatus]	1.416	1.55216
x|XP_021506222.1|histone H3.3-like [Meriones unguiculatus]	1.41344	0.659906
x|XP_021491511.1|ataxin-2-like protein isoform X1 [Meriones unguiculatus]	1.40958	1.27622
x|XP_021516196.1|cytoskeleton-associated protein 4 [Meriones unguiculatus]	1.40851	1.55216
x|XP_021482489.1|kallistatin [Meriones unguiculatus]	1.40753	0.768328
x|XP_021495148.1|adenylyl cyclase-associated protein 1 isoform X1 [Meriones unguiculatus]	1.40402	1.55216
x|XP_021495372.1|transmembrane 9 superfamily member 4 isoform X1 [Meriones unguiculatus]	1.40347	1.55216
x|XP_021516418.1|pregnancy zone protein-like [Meriones unguiculatus]	1.40175	1.22936
x|XP_021495807.1|polymeric immunoglobulin receptor [Meriones unguiculatus]	1.39393	0.267274
x|XP_021491986.1|adenosine deaminase [Meriones unguiculatus]	1.38828	1.55216
x|XP_021509358.1|erythrocyte band 7 integral membrane protein [Meriones unguiculatus]	1.38756	1.44665
x|XP_021517208.1|disintegrin and metalloproteinase domain-containing protein 17 isoform X1 [Meriones unguiculatus]	1.38617	1.12905
x|XP_021501968.1|5'-3' exoribonuclease 2 [Meriones unguiculatus]	1.38029	0.835285
x|XP_021508768.1|U2 snRNP-associated SURP motif-containing protein isoform X1 [Meriones unguiculatus]	1.37891	1.47367
x|XP_021502351.1|elastin isoform X1 [Meriones unguiculatus]	1.37634	1.43928
x|XP_021515650.1|versican core protein isoform X1 [Meriones unguiculatus]	1.37597	0.776578
x|XP_021518927.1|serotransferrin-like [Meriones unguiculatus]	1.37138	1.55216
x|XP_021498195.1|myosin-10 isoform X1 [Meriones unguiculatus]	1.37092	1.34196
x|XP_021505521.1|protein disulfide-isomerase A3 [Meriones unguiculatus]	1.3694	1.55216
x|XP_021491981.1|serine/threonine-protein kinase 4 [Meriones unguiculatus]	1.36887	1.03432
x|XP_021497169.1|acidic leucine-rich nuclear phosphoprotein 32 family member B isoform X1 [Meriones unguiculatus]	1.36884	1.44647
x|XP_021485845.1|peptidyl-prolyl cis-trans isomerase FKBP5 [Meriones unguiculatus]	1.3628	1.55216
x|XP_021513686.1|serine hydroxymethyltransferase; mitochondrial isoform X1 [Meriones unguiculatus]	1.36221	1.55216
x|XP_021504512.1|delta-aminolevulinic acid dehydratase [Meriones unguiculatus]	1.36208	0.702056
x|XP_021488043.1|D-3-phosphoglycerate dehydrogenase [Meriones unguiculatus]	1.36076	1.55216
x|XP_021508226.1|proteasome subunit beta type-2 [Meriones unguiculatus]	1.36006	1.41588
x|XP_021512719.1|poly [ADP-ribose] polymerase 3-like [Meriones unguiculatus]	1.35583	0.944531
x|XP_021506820.1|proliferating cell nuclear antigen [Meriones unguiculatus]	1.35523	1.55216
x|XP_021494702.1|purine nucleoside phosphorylase [Meriones unguiculatus]	1.35482	1.12905
x|XP_021490888.1|inter-alpha-trypsin inhibitor heavy chain H1 isoform X2 [Meriones unguiculatus]	1.35234	1.37879
x|XP_021508550.1|mRNA decay activator protein ZFP36L2 [Meriones unguiculatus]	1.35106	1.31422
x|XP_021518623.1|glutamine--tRNA ligase [Meriones unguiculatus]	1.34639	1.55216
x|XP_021513203.1|ribose-5-phosphate isomerase [Meriones unguiculatus]	1.34498	0.934039
x|XP_021511553.1|helicase SKI2W [Meriones unguiculatus]	1.34334	1.55216
x|XP_021505579.1|protein FAM3D isoform X1 [Meriones unguiculatus]	1.34331	1.42025
x|XP_021504287.1|SWI/SNF-related matrix-associated actin-dependent regulator of chromatin subfamily A member 5 [Meriones unguiculatus]	1.34269	1.38248
x|XP_021510880.1|L-lactate dehydrogenase A chain [Meriones unguiculatus]	1.34042	1.46487
x|XP_021490383.1|ARF GTPase-activating protein GIT2 isoform X1 [Meriones unguiculatus]	1.33575	0.957521
x|XP_021518899.1|protein disulfide-isomerase A4 [Meriones unguiculatus]	1.33535	1.55216
x|XP_021517424.1|golgin subfamily B member 1 isoform X1 [Meriones unguiculatus]	1.33421	1.46393
x|XP_021517633.1|eukaryotic translation initiation factor 3 subunit F [Meriones unguiculatus]	1.33137	1.53525
x|XP_021488472.1|NAD(P)H dehydrogenase [quinone] 1 isoform X1 [Meriones unguiculatus]	1.3245	1.41366
x|XP_021517971.1|guanine nucleotide-binding protein G(i) subunit alpha-2 [Meriones unguiculatus]	1.31957	1.55216
x|XP_021507051.1|basic leucine zipper and W2 domain-containing protein 2 [Meriones unguiculatus]	1.31561	1.30967
x|XP_021482884.1|tubulin beta-6 chain [Meriones unguiculatus]	1.31472	1.31603
x|XP_021518026.1|complement factor H-like [Meriones unguiculatus]	1.31469	1.02701
x|XP_021496151.1|acidic leucine-rich nuclear phosphoprotein 32 family member A isoform X1 [Meriones unguiculatus]	1.31328	1.49104
x|XP_021492686.1|chromodomain-helicase-DNA-binding protein 4 isoform X1 [Meriones unguiculatus]	1.30985	1.44647
x|XP_021488844.1|endoplasmic reticulum resident protein 29 [Meriones unguiculatus]	1.30866	1.25875
x|XP_021486789.1|sorcin isoform X1 [Meriones unguiculatus]	1.30816	1.55216
x|XP_021493641.1|ras-related protein Rab-27A [Meriones unguiculatus]	1.30697	0.97097
x|XP_021508652.1|myoferlin-like; partial [Meriones unguiculatus]	1.30658	1.26804
x|XP_021491419.1|cytoplasmic dynein 1 light intermediate chain 1 [Meriones unguiculatus]	1.30582	1.47367
x|XP_021493529.1|serine/threonine-protein kinase TBK1 [Meriones unguiculatus]	1.3048	0.92412
x|XP_021512823.1|beta-glucuronidase isoform X1 [Meriones unguiculatus]	1.30463	1.22166
x|XP_021493460.1|farnesyl pyrophosphate synthase isoform X1 [Meriones unguiculatus]	1.30463	1.55216
x|XP_021515736.1|actin-related protein 2/3 complex subunit 1B [Meriones unguiculatus]	1.30436	1.55216
x|XP_021494136.1|lysosomal protective protein [Meriones unguiculatus]	1.30428	1.43928
x|XP_021482930.1|UDP-glucuronosyltransferase 1-1 isoform X1 [Meriones unguiculatus]	1.30015	0.692255
x|XP_021498881.1|polypeptide N-acetylgalactosaminyltransferase 4 [Meriones unguiculatus]	1.29911	1.44269
x|XP_021495177.1|protein flightless-1 homolog isoform X1 [Meriones unguiculatus]	1.29871	1.38266
x|XP_021494898.1|Golgi reassembly-stacking protein 2 [Meriones unguiculatus]	1.29621	1.45453
x|XP_021500740.1|sulfide:quinone oxidoreductase; mitochondrial [Meriones unguiculatus]	1.29583	1.45453
x|XP_021512892.1|T-complex protein 1 subunit zeta [Meriones unguiculatus]	1.29531	1.44647
x|XP_021483629.1|biglycan [Meriones unguiculatus]	1.29355	1.26804
x|XP_021512751.1|condensin complex subunit 2 [Meriones unguiculatus]	1.29245	1.23227
x|XP_021504410.1|uncharacterized protein C4orf32 homolog isoform X1 [Meriones unguiculatus]	1.29032	1.55216
x|XP_021505630.1|protein O-GlcNAcase [Meriones unguiculatus]	1.28936	1.55216
x|XP_021513718.1|prolow-density lipoprotein receptor-related protein 1 [Meriones unguiculatus]	1.28917	1.46487
x|XP_021498310.1|proteasome subunit alpha type-3 isoform X1 [Meriones unguiculatus]	1.28887	1.08828
x|XP_021496499.1|cytoskeleton-associated protein 5 [Meriones unguiculatus]	1.28806	1.46487
x|XP_021505098.1|serine/threonine-protein kinase VRK1 [Meriones unguiculatus]	1.28674	1.55093
x|XP_021501905.1|AP-2 complex subunit alpha-2 isoform X1 [Meriones unguiculatus]	1.28664	1.55216
x|XP_021507166.1|protein CASP isoform X7 [Meriones unguiculatus]	1.28653	1.29838
x|XP_021508130.1|DNA (cytosine-5)-methyltransferase 1 [Meriones unguiculatus]	1.28583	1.53166
x|XP_021510005.1|UTP--glucose-1-phosphate uridylyltransferase isoform X1 [Meriones unguiculatus]	1.28399	1.55216
x|XP_021513038.1|myb-binding protein 1A [Meriones unguiculatus]	1.28233	1.53525
x|XP_021489950.1|26S protease regulatory subunit 8 [Meriones unguiculatus]	1.27752	1.55216
x|XP_021509298.1|CDGSH iron-sulfur domain-containing protein 2 [Meriones unguiculatus]	1.27702	1.37139
x|XP_021498626.1|annexin A7 isoform X1 [Meriones unguiculatus]	1.27596	1.47628
x|XP_021518315.1|mannose-1-phosphate guanyltransferase beta [Meriones unguiculatus]	1.27595	1.41588
x|XP_021489573.1|myosin-14 isoform X1 [Meriones unguiculatus]	1.27586	1.55216
x|XP_021508328.1|annexin A2 [Meriones unguiculatus]	1.27405	1.55216
x|XP_021517621.1|V-type proton ATPase subunit H [Meriones unguiculatus]	1.27261	1.55216
x|XP_021484269.1|tyrosine-protein kinase Lyn isoform X1 [Meriones unguiculatus]	1.27109	1.49587
x|XP_021506906.1|protein diaphanous homolog 1 isoform X1 [Meriones unguiculatus]	1.27059	1.2724
x|XP_021502483.1|protein SET isoform X2 [Meriones unguiculatus]	1.26946	1.40692
x|XP_021515925.1|arf-GAP domain and FG repeat-containing protein 1 isoform X1 [Meriones unguiculatus]	1.26875	1.55216
x|XP_021499720.1|phosphatidylinositol-binding clathrin assembly protein isoform X2 [Meriones unguiculatus]	1.26706	1.41588
x|XP_021496798.1|dnaJ homolog subfamily C member 7 [Meriones unguiculatus]	1.26235	1.43928
x|XP_021488425.1|transmembrane emp24 domain-containing protein 4 [Meriones unguiculatus]	1.25965	1.45453
x|XP_021507239.1|bifunctional purine biosynthesis protein PURH [Meriones unguiculatus]	1.25892	1.45453
x|XP_021504123.1|prolyl endopeptidase [Meriones unguiculatus]	1.25818	1.25311
x|XP_021482905.1|aminoacyl tRNA synthase complex-interacting multifunctional protein 1 isoform X1 [Meriones unguiculatus]	1.25766	1.49104
x|XP_021488453.1|tax1-binding protein 1 [Meriones unguiculatus]	1.25617	1.35533
x|XP_021512512.1|ceramide synthase 2 isoform X1 [Meriones unguiculatus]	1.25368	1.33302
x|XP_021518573.1|ADP-ribosylation factor-like protein 6-interacting protein 6 [Meriones unguiculatus]	1.25031	1.55216
x|XP_021483157.1|ATP-citrate synthase [Meriones unguiculatus]	1.24891	1.49104
x|XP_021516844.1|endoplasmin [Meriones unguiculatus]	1.2484	1.55216
x|XP_021519610.1|syntenin-1 isoform X1 [Meriones unguiculatus]	1.24785	1.21592
x|XP_021500714.1|heat shock protein HSP 90-alpha [Meriones unguiculatus]	1.24756	1.55216
x|XP_021484010.1|moesin; partial [Meriones unguiculatus]	1.2473	1.55216
x|XP_021491746.1|ferritin heavy chain [Meriones unguiculatus]	1.24711	1.41588
x|XP_021492393.1|myosin-9 [Meriones unguiculatus]	1.24706	1.55216
x|XP_021511907.1|glutathione S-transferase P [Meriones unguiculatus]	1.2466	1.43372
x|XP_021494580.1|superkiller viralicidic activity 2-like 2; partial [Meriones unguiculatus]	1.24589	1.25471
x|XP_021510364.1|mannosyl-oligosaccharide glucosidase [Meriones unguiculatus]	1.24332	1.31422
x|XP_021499319.1|T-complex protein 1 subunit beta [Meriones unguiculatus]	1.2431	1.49587
x|XP_021500799.1|serine/threonine-protein kinase PAK 2 [Meriones unguiculatus]	1.24279	1.39595
x|XP_021503975.1|interferon regulatory factor 2-binding protein 2 isoform X1 [Meriones unguiculatus]	1.2401	1.16342
x|XP_021505004.1|nuclear envelope pore membrane protein POM 121C isoform X1 [Meriones unguiculatus]	1.23982	1.05753
x|XP_021493767.1|transcriptional repressor p66-alpha isoform X1 [Meriones unguiculatus]	1.23955	1.13393
x|XP_021508078.1|vacuolar protein sorting-associated protein 4B [Meriones unguiculatus]	1.23912	1.44647
x|XP_021492474.1|sorting nexin-5 isoform X2 [Meriones unguiculatus]	1.23182	1.39109
x|XP_021519131.1|NEDD8 ultimate buster 1 isoform X1 [Meriones unguiculatus]	1.22797	1.20799
x|XP_021496940.1|40S ribosomal protein S24; partial [Meriones unguiculatus]	1.22508	1.4837
x|XP_021482755.1|polypeptide N-acetylgalactosaminyltransferase 3 [Meriones unguiculatus]	1.22407	0.728636
x|XP_021484314.1|protein SON isoform X1 [Meriones unguiculatus]	1.22253	1.47192
x|XP_021483048.1|nucleobindin-1 [Meriones unguiculatus]	1.22164	0.948263
x|XP_021491395.1|T-complex protein 1 subunit alpha [Meriones unguiculatus]	1.2188	1.55216
x|XP_021512391.1|E3 SUMO-protein ligase RanBP2 isoform X1 [Meriones unguiculatus]	1.21864	1.4336
x|XP_021482222.1|ras-related protein Rab-32 [Meriones unguiculatus]	1.21695	0.968104
x|XP_021509686.1|SH3 domain-binding protein 1 isoform X1 [Meriones unguiculatus]	1.216	0.942048
x|XP_021507440.1|aminoacyl tRNA synthase complex-interacting multifunctional protein 2 [Meriones unguiculatus]	1.21549	1.54068
x|XP_021494124.1|U4/U6.U5 tri-snRNP-associated protein 1 isoform X1 [Meriones unguiculatus]	1.21297	1.22936
x|XP_021511542.1|chloride intracellular channel protein 1 [Meriones unguiculatus]	1.21208	1.4336
x|XP_021510550.1|bleomycin hydrolase [Meriones unguiculatus]	1.21104	1.19914
x|XP_021487087.1|solute carrier family 12 member 7 [Meriones unguiculatus]	1.20909	1.06516
x|XP_021506509.1|stromal interaction molecule 2 [Meriones unguiculatus]	1.20777	1.08991
x|XP_021501213.1|eukaryotic translation initiation factor 5 [Meriones unguiculatus]	1.20367	1.4837
x|XP_021506121.1|LOW QUALITY PROTEIN: protein lunapark [Meriones unguiculatus]	1.20219	1.01567
x|XP_021508037.1|splicing factor 3A subunit 1 [Meriones unguiculatus]	1.20178	1.4837
x|XP_021495889.1|swi5-dependent recombination DNA repair protein 1 homolog [Meriones unguiculatus]	1.20085	1.31143
x|XP_021484157.1|LOW QUALITY PROTEIN: mucin-6-like; partial [Meriones unguiculatus]	1.19976	0.976665
x|XP_021496360.1|protein NOXP20 [Meriones unguiculatus]	1.19875	1.25791
x|XP_021504795.1|histone-lysine N-methyltransferase setd3 isoform X1 [Meriones unguiculatus]	1.19861	1.22116
x|XP_021505881.1|fibulin-5 isoform X1 [Meriones unguiculatus]	1.19838	1.08991
x|XP_021481991.1|tumor-associated calcium signal transducer 2 [Meriones unguiculatus]	1.19755	0.960899
x|XP_021494205.1|26S proteasome non-ATPase regulatory subunit 2 [Meriones unguiculatus]	1.19752	1.55216
x|XP_021494089.1|EH domain-containing protein 1 [Meriones unguiculatus]	1.19738	1.4837
x|XP_021490195.1|T-complex protein 1 subunit eta [Meriones unguiculatus]	1.19636	1.55216
x|XP_021482984.1|apoptosis inhibitor 5 isoform X2 [Meriones unguiculatus]	1.196	1.49104
x|XP_021514626.1|ras-related protein Rap-1b; partial [Meriones unguiculatus]	1.19523	1.35533
x|XP_021487927.1|ATP-dependent RNA helicase DDX39A isoform X1 [Meriones unguiculatus]	1.19511	1.36427
x|XP_021519842.1|prolyl 4-hydroxylase subunit alpha-1 isoform X1 [Meriones unguiculatus]	1.19001	1.55216
x|XP_021516294.1|unconventional myosin-IXb isoform X1 [Meriones unguiculatus]	1.18887	0.403436
x|XP_021497845.1|vasodilator-stimulated phosphoprotein isoform X1 [Meriones unguiculatus]	1.18584	1.35317
x|XP_021505405.1|26S proteasome non-ATPase regulatory subunit 1 [Meriones unguiculatus]	1.18307	1.55216
x|XP_021503739.1|DNA topoisomerase 2-beta isoform X1 [Meriones unguiculatus]	1.18167	1.53132
x|XP_021482554.1|thymopoietin isoform X1 [Meriones unguiculatus]	1.18048	1.34196
x|XP_021500553.1|histone H1.3 [Meriones unguiculatus]	1.18008	1.55216
x|XP_021511552.1|spliceosome RNA helicase DDX39B [Meriones unguiculatus]	1.17702	1.43928
x|XP_021483840.1|estradiol 17-beta-dehydrogenase 11 [Meriones unguiculatus]	1.17531	1.45267
x|XP_021515508.1|bifunctional 3'-phosphoadenosine 5'-phosphosulfate synthase 2 isoform X1 [Meriones unguiculatus]	1.17423	1.2829
x|XP_021499901.1|pleckstrin homology domain-containing family O member 2 isoform X1 [Meriones unguiculatus]	1.17146	1.31776
x|XP_021505408.1|nucleolin [Meriones unguiculatus]	1.17083	1.43928
x|XP_021504902.1|polypeptide N-acetylgalactosaminyltransferase 1 [Meriones unguiculatus]	1.16979	1.43928
x|XP_021483921.1|transcription elongation regulator 1 [Meriones unguiculatus]	1.16389	1.2275
x|XP_021503218.1|eukaryotic translation initiation factor 3 subunit B [Meriones unguiculatus]	1.16332	1.32445
x|XP_021494126.1|transcription factor p65 [Meriones unguiculatus]	1.16224	1.55216
x|XP_021519878.1|prenylated Rab acceptor protein 1 [Meriones unguiculatus]	1.16089	1.43372
x|XP_021483662.1|trans-Golgi network integral membrane protein 2-like [Meriones unguiculatus]	1.16047	1.4336
x|XP_021507501.1|neutral alpha-glucosidase AB isoform X2 [Meriones unguiculatus]	1.16016	1.43928
x|XP_021489974.1|ATP-dependent RNA helicase DDX42 [Meriones unguiculatus]	1.15841	1.12257
x|XP_021494505.1|coatomer subunit gamma-1 [Meriones unguiculatus]	1.15532	1.55216
x|XP_021487124.1|complement C1q subcomponent subunit A [Meriones unguiculatus]	1.15074	1.53132
x|XP_021507811.1|V-type proton ATPase subunit B; brain isoform [Meriones unguiculatus]	1.15059	1.37866
x|XP_021510879.1|leucine-rich repeat-containing protein 47 [Meriones unguiculatus]	1.14754	1.38788
x|XP_021516415.1|peptidyl-prolyl cis-trans isomerase FKBP4-like [Meriones unguiculatus]	1.14725	1.44647
x|XP_021488095.1|coronin-7 isoform X3 [Meriones unguiculatus]	1.14623	1.54068
x|XP_021490883.1|transketolase [Meriones unguiculatus]	1.14501	1.47628
x|XP_021506470.1|caprin-1; partial [Meriones unguiculatus]	1.1447	1.44647
x|XP_021512157.1|elongation factor 1-alpha 1 [Meriones unguiculatus]	1.14438	1.47628
x|XP_021498622.1|protein transport protein Sec24C isoform X1 [Meriones unguiculatus]	1.14401	1.31122
x|XP_021514935.1|rab GDP dissociation inhibitor beta [Meriones unguiculatus]	1.14348	1.45592
x|XP_021505279.1|proteasome subunit alpha type-1 [Meriones unguiculatus]	1.14214	1.54502
x|XP_021488145.1|serine/arginine repetitive matrix protein 2 isoform X1 [Meriones unguiculatus]	1.14175	1.22949
x|XP_021491821.1|replication factor C subunit 4 [Meriones unguiculatus]	1.1407	1.06178
x|XP_021502402.1|integrator complex subunit 3 [Meriones unguiculatus]	1.1398	1.55216
x|XP_021513025.1|integrin alpha-2 [Meriones unguiculatus]	1.13907	0.995388
x|XP_021514799.1|proteasome subunit alpha type-6 [Meriones unguiculatus]	1.13679	1.55216
x|XP_021483649.1|secretory carrier-associated membrane protein 3 isoform X3 [Meriones unguiculatus]	1.136	1.43624
x|XP_021488203.1|ATP-dependent RNA helicase DDX19A isoform X1 [Meriones unguiculatus]	1.13473	1.4837
x|XP_021500024.1|DNA topoisomerase 1 [Meriones unguiculatus]	1.13455	1.49587
x|XP_021487207.1|UDP-glucose:glycoprotein glucosyltransferase 1 [Meriones unguiculatus]	1.13423	1.34196
x|XP_021515708.1|nicotinate phosphoribosyltransferase [Meriones unguiculatus]	1.13345	1.00938
x|XP_021507431.1|T-complex protein 1 subunit epsilon [Meriones unguiculatus]	1.13316	1.55216
x|XP_021497925.1|atlastin-3 [Meriones unguiculatus]	1.13083	1.55216
x|XP_021490260.1|annexin A6 isoform X2 [Meriones unguiculatus]	1.1289	1.4837
x|XP_021486611.1|EF-hand domain-containing protein D2 [Meriones unguiculatus]	1.12729	1.55216
x|XP_021503474.1|dnaJ homolog subfamily C member 13 isoform X1 [Meriones unguiculatus]	1.12652	0.820757
x|XP_021487606.1|FH1/FH2 domain-containing protein 1 [Meriones unguiculatus]	1.12232	1.55216
x|XP_021496824.1|synaptic vesicle membrane protein VAT-1 homolog isoform X1 [Meriones unguiculatus]	1.12162	1.27355
x|XP_021500366.1|dnaJ homolog subfamily A member 2 [Meriones unguiculatus]	1.1197	1.2066
x|XP_021515768.1|ATP-dependent RNA helicase DDX18 [Meriones unguiculatus]	1.11897	1.09629
x|XP_021502140.1|matrin-3 isoform X1 [Meriones unguiculatus]	1.11859	1.53682
x|XP_021492683.1|complement C1r subcomponent isoform X1 [Meriones unguiculatus]	1.11841	0.732522
x|XP_021504984.1|cell division cycle 5-like protein [Meriones unguiculatus]	1.11652	1.36576
x|XP_021499439.1|transcription activator BRG1 isoform X1 [Meriones unguiculatus]	1.11565	1.31609
x|XP_021513702.1|endophilin-B1 isoform X1 [Meriones unguiculatus]	1.11485	1.05912
x|XP_021490789.1|zinc finger CCCH-type antiviral protein 1-like [Meriones unguiculatus]	1.1136	1.23727
x|XP_021520029.1|actin-related protein 2/3 complex subunit 2 [Meriones unguiculatus]	1.11299	1.17931
x|XP_021503253.1|lysine--tRNA ligase isoform X2 [Meriones unguiculatus]	1.11246	1.55216
x|XP_021518266.1|acylamino-acid-releasing enzyme [Meriones unguiculatus]	1.11172	1.41588
x|XP_021489498.1|nucleosome assembly protein 1-like 4 isoform X1 [Meriones unguiculatus]	1.10959	1.35951
x|XP_021500518.1|ras-related protein Rab-21 [Meriones unguiculatus]	1.10878	1.43372
x|XP_021498902.1|inositol 1;4;5-trisphosphate receptor type 1 isoform X1 [Meriones unguiculatus]	1.1087	1.46487
x|XP_021517551.1|calumenin isoform X1 [Meriones unguiculatus]	1.10532	1.37404
x|XP_021485177.1|heterogeneous nuclear ribonucleoprotein H2 [Meriones unguiculatus]	1.10367	1.05491
x|XP_021492895.1|peroxisomal 2;4-dienoyl-CoA reductase [Meriones unguiculatus]	1.10245	1.06516
x|XP_021512452.1|prostaglandin G/H synthase 1 [Meriones unguiculatus]	1.10121	0.995388
x|XP_021516492.1|ribosome biogenesis protein WDR12 [Meriones unguiculatus]	1.09872	1.08161
x|XP_021496207.1|RNA-binding protein 12 isoform X6 [Meriones unguiculatus]	1.09851	1.23776
x|XP_021509749.1|protein asunder homolog isoform X1 [Meriones unguiculatus]	1.09791	0.192656
x|XP_021487332.1|putative RNA-binding protein 15 [Meriones unguiculatus]	1.09746	1.29838
x|XP_021520038.1|GMP synthase [glutamine-hydrolyzing]; partial [Meriones unguiculatus]	1.09658	1.55216
x|XP_021493113.1|rho GDP-dissociation inhibitor 1 [Meriones unguiculatus]	1.09645	1.49124
x|XP_021513295.1|epithelial splicing regulatory protein 1 isoform X1 [Meriones unguiculatus]	1.09512	0.614323
x|XP_021484886.1|murinoglobulin-1-like [Meriones unguiculatus]	1.09485	1.3027
x|XP_021491370.1|THUMP domain-containing protein 1 [Meriones unguiculatus]	1.09427	1.37879
x|XP_021505666.1|cation-dependent mannose-6-phosphate receptor [Meriones unguiculatus]	1.09417	1.22936
x|XP_021518327.1|dihydropyrimidinase-related protein 3-like; partial [Meriones unguiculatus]	1.09298	1.43928
x|XP_021507913.1|26S proteasome non-ATPase regulatory subunit 6 [Meriones unguiculatus]	1.09008	1.33469
x|XP_021509376.1|syntaxin-7 [Meriones unguiculatus]	1.08927	1.47367
x|XP_021487879.1|calreticulin [Meriones unguiculatus]	1.0885	1.43928
x|XP_021502538.1|proteasome subunit beta type-3 [Meriones unguiculatus]	1.08792	0.255373
x|XP_021515540.1|EGF-containing fibulin-like extracellular matrix protein 1 [Meriones unguiculatus]	1.08763	0.835285
x|XP_021481952.1|dihydropyrimidinase-related protein 3-like [Meriones unguiculatus]	1.08738	1.23026
x|XP_021509304.1|presenilin-1 [Meriones unguiculatus]	1.08723	1.24264
x|XP_021502120.1|sideroflexin-1 isoform X1 [Meriones unguiculatus]	1.08712	1.41588
x|XP_021492609.1|glyceraldehyde-3-phosphate dehydrogenase [Meriones unguiculatus]	1.08703	1.35012
x|XP_021498096.1|cell cycle and apoptosis regulator protein 2 isoform X1 [Meriones unguiculatus]	1.08678	1.08828
x|XP_021502206.1|ran GTPase-activating protein 1 [Meriones unguiculatus]	1.08665	1.55216
x|XP_021519855.1|DCC-interacting protein 13-alpha [Meriones unguiculatus]	1.0826	1.18201
x|XP_021491921.1|raftlin isoform X1 [Meriones unguiculatus]	1.08202	1.41338
x|XP_021513581.1|BAG family molecular chaperone regulator 3 isoform X1 [Meriones unguiculatus]	1.08167	0.739883
x|XP_021505278.1|coatomer subunit beta [Meriones unguiculatus]	1.0814	1.44647
x|XP_021505735.1|collagen alpha-1(XIV) chain isoform X1 [Meriones unguiculatus]	1.0812	1.05491
x|XP_021484182.1|tyrosine-protein kinase Lyn-like; partial [Meriones unguiculatus]	1.08001	1.0358
x|XP_021494060.1|EH domain-binding protein 1-like protein 1 isoform X1 [Meriones unguiculatus]	1.07819	0.879388
x|XP_021511536.1|valine--tRNA ligase [Meriones unguiculatus]	1.07729	1.47367
x|XP_021513117.1|rabankyrin-5 [Meriones unguiculatus]	1.07619	0.823237
x|XP_021491984.1|mitochondrial import receptor subunit TOM34 isoform X2 [Meriones unguiculatus]	1.07241	1.15613
x|XP_021488416.1|peptidyl-prolyl cis-trans isomerase A [Meriones unguiculatus]	1.07227	1.41588
x|XP_021516668.1|coiled-coil and C2 domain-containing protein 1B [Meriones unguiculatus]	1.07158	1.37596
x|XP_021509573.1|peroxisomal multifunctional enzyme type 2-like; partial [Meriones unguiculatus]	1.07066	1.33469
x|XP_021503779.1|26S proteasome non-ATPase regulatory subunit 4 isoform X2 [Meriones unguiculatus]	1.06964	1.45281
x|XP_021483038.1|NSFL1 cofactor p47-like; partial [Meriones unguiculatus]	1.06939	1.38488
x|XP_021509895.1|60S ribosomal protein L4 [Meriones unguiculatus]	1.06886	1.41588
x|XP_021515396.1|carboxylesterase 1F-like isoform X1 [Meriones unguiculatus]	1.06817	0.944531
x|XP_021488373.1|RNA-binding protein EWS isoform X1 [Meriones unguiculatus]	1.06764	1.28636
x|XP_021508730.1|xaa-Pro aminopeptidase 1 isoform X1 [Meriones unguiculatus]	1.06697	1.22213
x|XP_021506997.1|mediator of DNA damage checkpoint protein 1 isoform X1 [Meriones unguiculatus]	1.06688	0.957521
x|XP_021500580.1|golgin subfamily A member 3 isoform X1 [Meriones unguiculatus]	1.06682	1.3027
x|XP_021500297.1|GRB10-interacting GYF protein 2 isoform X1 [Meriones unguiculatus]	1.06659	1.41588
x|XP_021514866.1|probable ubiquitin carboxyl-terminal hydrolase FAF-X [Meriones unguiculatus]	1.06642	0.809452
x|XP_021493402.1|T-complex protein 1 subunit gamma [Meriones unguiculatus]	1.0662	1.55216
x|XP_021496013.1|adenylosuccinate lyase isoform X1 [Meriones unguiculatus]	1.06591	1.22128
x|XP_021506263.1|coatomer subunit alpha isoform X1 [Meriones unguiculatus]	1.0653	1.49124
x|XP_021501587.1|OCIA domain-containing protein 2 [Meriones unguiculatus]	1.06449	1.33049
x|XP_021491254.1|lupus La protein [Meriones unguiculatus]	1.06379	1.41395
x|XP_021486956.1|insulin-degrading enzyme isoform X2 [Meriones unguiculatus]	1.06309	1.2555
x|XP_021505571.1|lysosome membrane protein 2 [Meriones unguiculatus]	1.06265	1.13759
x|XP_021490553.1|conserved oligomeric Golgi complex subunit 1 isoform X1 [Meriones unguiculatus]	1.06183	1.05397
x|XP_021499485.1|glucosidase 2 subunit beta isoform X1 [Meriones unguiculatus]	1.05838	1.27355
x|XP_021491468.1|integrin beta-4 isoform X2 [Meriones unguiculatus]	1.05831	1.4837
x|XP_021515978.1|rRNA 2'-O-methyltransferase fibrillarin [Meriones unguiculatus]	1.0578	1.53073
x|XP_021497838.1|cleft lip and palate transmembrane protein 1 [Meriones unguiculatus]	1.05637	0.966214
x|XP_021498774.1|acyl-CoA synthetase family member 2; mitochondrial; partial [Meriones unguiculatus]	1.05632	1.38981
x|XP_021512762.1|U5 small nuclear ribonucleoprotein 200 kDa helicase [Meriones unguiculatus]	1.0562	1.17805
x|XP_021505726.1|annexin A3 [Meriones unguiculatus]	1.05617	1.43477
x|XP_021503680.1|T-complex protein 1 subunit theta [Meriones unguiculatus]	1.05543	1.55216
x|XP_021512125.1|F-actin-capping protein subunit beta [Meriones unguiculatus]	1.05446	1.46487
x|XP_021500106.1|deubiquitinating protein VCIP135 [Meriones unguiculatus]	1.05397	0.54403
x|XP_021508497.1|sphingosine-1-phosphate lyase 1 isoform X1 [Meriones unguiculatus]	1.05364	1.44647
x|XP_021504139.1|exocyst complex component 8 [Meriones unguiculatus]	1.05362	1.34362
x|XP_021504379.1|echinoderm microtubule-associated protein-like 4 isoform X1 [Meriones unguiculatus]	1.05347	1.24554
x|XP_021507529.1|syntaxin-5 [Meriones unguiculatus]	1.05321	0.779851
x|XP_021482535.1|methionine adenosyltransferase 2 subunit beta isoform X2 [Meriones unguiculatus]	1.05246	1.38628
x|XP_021484297.1|trifunctional purine biosynthetic protein adenosine-3 [Meriones unguiculatus]	1.05074	1.53525
x|XP_021486166.1|flotillin-2 isoform X1 [Meriones unguiculatus]	1.05052	0.953456
x|XP_021518520.1|actin-related protein 3-like [Meriones unguiculatus]	1.0502	1.47628
x|XP_021483842.1|sulfotransferase family cytosolic 1B member 1 [Meriones unguiculatus]	1.04997	1.13759
x|XP_021502838.1|WD repeat-containing protein 43 [Meriones unguiculatus]	1.04914	0.980487
x|XP_021504089.1|m7GpppX diphosphatase [Meriones unguiculatus]	1.04851	1.37139
x|XP_021508759.1|plastin-1 [Meriones unguiculatus]	1.04727	1.27355
x|XP_021498328.1|DNA ligase 3 isoform X1 [Meriones unguiculatus]	1.04527	1.44647
x|XP_021503383.1|phosphoglucomutase-2 isoform X1 [Meriones unguiculatus]	1.04463	1.02701
x|XP_021517777.1|polypyrimidine tract-binding protein 3 [Meriones unguiculatus]	1.04406	1.55216
x|XP_021500681.1|glutamate--cysteine ligase regulatory subunit [Meriones unguiculatus]	1.04352	0.881252
x|XP_021510454.1|extended synaptotagmin-1 [Meriones unguiculatus]	1.04294	1.38788
x|XP_021483554.1|ubiquitin carboxyl-terminal hydrolase 47 isoform X1 [Meriones unguiculatus]	1.04221	1.05753
x|XP_021515145.1|nucleoprotein TPR [Meriones unguiculatus]	1.04195	1.26804
x|XP_021487596.1|glycylpeptide N-tetradecanoyltransferase 1 [Meriones unguiculatus]	1.0413	1.42025
x|XP_021498722.1|heat shock cognate 71 kDa protein [Meriones unguiculatus]	1.04093	1.46865
x|XP_021489281.1|pre-mRNA-processing-splicing factor 8 [Meriones unguiculatus]	1.04091	1.4336
x|XP_021502587.1|selenocysteine lyase isoform X2 [Meriones unguiculatus]	1.03843	1.36576
x|XP_021499713.1|replication protein A 32 kDa subunit [Meriones unguiculatus]	1.0374	0.649122
x|XP_021515637.1|sodium bicarbonate cotransporter 3-like; partial [Meriones unguiculatus]	1.03691	0.491284
x|XP_021510631.1|leucyl-cystinyl aminopeptidase [Meriones unguiculatus]	1.03552	1.12415
x|XP_021506483.1|pyridoxal-dependent decarboxylase domain-containing protein 1 isoform X4 [Meriones unguiculatus]	1.0346	1.36576
x|XP_021503722.1|3-ketoacyl-CoA thiolase B; peroxisomal-like [Meriones unguiculatus]	1.03417	1.27882
x|XP_021509768.1|ribosomal L1 domain-containing protein 1 [Meriones unguiculatus]	1.03415	1.20755
x|XP_021506011.1|phosphoenolpyruvate carboxykinase [GTP]; mitochondrial [Meriones unguiculatus]	1.03068	1.46865
x|XP_021514222.1|serine-threonine kinase receptor-associated protein [Meriones unguiculatus]	1.03047	1.21592
x|XP_021517828.1|reticulocalbin-1 [Meriones unguiculatus]	1.03039	0.803783
x|XP_021517642.1|dnaJ homolog subfamily B member 6 isoform X2 [Meriones unguiculatus]	1.03015	1.33879
x|XP_021486968.1|fibrillin-1 [Meriones unguiculatus]	1.0294	1.55216
x|XP_021511404.1|guanine nucleotide-binding protein subunit alpha-13 [Meriones unguiculatus]	1.02913	1.08709
x|XP_021487934.1|PDZ domain-containing protein GIPC1 [Meriones unguiculatus]	1.02899	1.30623
x|XP_021507918.1|phosphatidylinositol 5-phosphate 4-kinase type-2 alpha isoform X1 [Meriones unguiculatus]	1.02876	1.45257
x|XP_021507768.1|heterogeneous nuclear ribonucleoprotein A1 isoform X1 [Meriones unguiculatus]	1.02868	0.961494
x|XP_021504168.1|sodium/potassium-transporting ATPase subunit alpha-1 [Meriones unguiculatus]	1.02807	1.45453
x|XP_021509188.1|secretory carrier-associated membrane protein 2 isoform X1 [Meriones unguiculatus]	1.0276	1.55216
x|XP_021491488.1|galactokinase [Meriones unguiculatus]	1.026	1.0272
x|XP_021504187.1|elongation factor 1-beta [Meriones unguiculatus]	1.02467	1.29838
x|XP_021497775.1|replication protein A 70 kDa DNA-binding subunit [Meriones unguiculatus]	1.02457	0.578793
x|XP_021495435.1|apolipoprotein A-I [Meriones unguiculatus]	1.02427	1.20799
x|XP_021491125.1|EMILIN-1 [Meriones unguiculatus]	1.02389	1.42995
x|XP_021500336.1|erlin-1 [Meriones unguiculatus]	1.0206	1.31122
x|XP_021507384.1|histidine--tRNA ligase; cytoplasmic [Meriones unguiculatus]	1.01948	1.53166
x|XP_021497443.1|glucose-6-phosphate isomerase [Meriones unguiculatus]	1.01789	1.43372
x|XP_021517124.1|guanylate-binding protein 4 [Meriones unguiculatus]	1.0177	1.29658
x|XP_021519605.1|regulation of nuclear pre-mRNA domain-containing protein 1B [Meriones unguiculatus]	1.01615	0.964117
x|XP_021504909.1|RNA-binding motif; single-stranded-interacting protein 1 isoform X1 [Meriones unguiculatus]	1.01568	1.55216
x|XP_021510126.1|integrin alpha-V [Meriones unguiculatus]	1.01479	1.36938
x|XP_021483116.1|nidogen-2-like; partial [Meriones unguiculatus]	1.01471	1.1416
x|XP_021507695.1|nuclear pore complex protein Nup98-Nup96 isoform X1 [Meriones unguiculatus]	1.01418	0.929051
x|XP_021507656.1|ragulator complex protein LAMTOR1 isoform X1 [Meriones unguiculatus]	1.0133	0.988974
x|XP_021510600.1|poly [ADP-ribose] polymerase 1 [Meriones unguiculatus]	1.00927	1.37879
x|XP_021509333.1|RNA-binding protein 25 isoform X1 [Meriones unguiculatus]	1.00831	1.45453
x|XP_021509457.1|F-actin-capping protein subunit alpha-2 [Meriones unguiculatus]	1.00647	1.23265
x|XP_021516616.1|78 kDa glucose-regulated protein [Meriones unguiculatus]	1.00485	1.46865
x|XP_021513291.1|protein OS-9 isoform X1 [Meriones unguiculatus]	1.00441	0.927441
x|XP_021511878.1|serine/threonine-protein phosphatase PP1-alpha catalytic subunit [Meriones unguiculatus]	1.00306	1.19367
x|XP_021488771.1|ectonucleoside triphosphate diphosphohydrolase 1 [Meriones unguiculatus]	1.00277	1.44647
x|XP_021519302.1|vacuolar protein sorting-associated protein VTA1 homolog; partial [Meriones unguiculatus]	1.00228	0.995388
x|XP_021482360.1|T-complex protein 1 subunit delta [Meriones unguiculatus]	1.00149	1.49104
x|XP_021490991.1|transferrin receptor protein 1 [Meriones unguiculatus]	1.00143	1.25789
x|XP_021501840.1|26S proteasome non-ATPase regulatory subunit 13 [Meriones unguiculatus]	0.999122	1.53682
x|XP_021507423.1|calnexin [Meriones unguiculatus]	0.997124	1.46487
x|XP_021517373.1|glycylpeptide N-tetradecanoyltransferase 2 isoform X1 [Meriones unguiculatus]	0.996941	1.37879
x|XP_021519658.1|beta-catenin-like protein 1 [Meriones unguiculatus]	0.996312	1.44269
x|XP_021511107.1|LOW QUALITY PROTEIN: SEC23-interacting protein [Meriones unguiculatus]	0.996285	1.31611
x|XP_021492715.1|tyrosine--tRNA ligase; cytoplasmic isoform X1 [Meriones unguiculatus]	0.994872	1.44647
x|XP_021483449.1|eukaryotic translation initiation factor 4 gamma 2 [Meriones unguiculatus]	0.993387	1.35951
x|XP_021490274.1|ras GTPase-activating protein-binding protein 1 [Meriones unguiculatus]	0.991083	0.920773
x|XP_021509850.1|sec1 family domain-containing protein 1 [Meriones unguiculatus]	0.990958	1.39548
x|XP_021493079.1|nuclear protein localization protein 4 homolog [Meriones unguiculatus]	0.990298	1.24073
x|XP_021513442.1|serpin B6-like [Meriones unguiculatus]	0.990283	1.25789
x|XP_021488533.1|ATP-dependent RNA helicase A isoform X1 [Meriones unguiculatus]	0.989826	1.43928
x|XP_021498813.1|ADP-ribosylation factor GTPase-activating protein 3 [Meriones unguiculatus]	0.987198	1.07924
x|XP_021483297.1|vimentin [Meriones unguiculatus]	0.987157	1.55216
x|XP_021488195.1|Golgi apparatus protein 1 [Meriones unguiculatus]	0.986859	1.49564
x|XP_021520159.1|A-kinase anchor protein 13 [Meriones unguiculatus]	0.986227	0.447936
x|XP_021504538.1|AP-3 complex subunit delta-1 [Meriones unguiculatus]	0.985332	1.45453
x|XP_021497431.1|pre-mRNA-processing factor 40 homolog A-like [Meriones unguiculatus]	0.985314	1.24264
x|XP_021498781.1|C-Jun-amino-terminal kinase-interacting protein 4 isoform X5 [Meriones unguiculatus]	0.984097	1.04431
x|XP_021512301.1|ferritin light chain [Meriones unguiculatus]	0.984089	1.12779
x|XP_021518875.1|calcium/calmodulin-dependent protein kinase type II subunit delta isoform X1 [Meriones unguiculatus]	0.98331	1.13117
x|XP_021491545.1|eukaryotic translation initiation factor 3 subunit C isoform X1 [Meriones unguiculatus]	0.983274	1.44678
x|XP_021487695.1|V-type proton ATPase subunit d 1 isoform X1 [Meriones unguiculatus]	0.983016	1.45257
x|XP_021492253.1|coatomer subunit beta' [Meriones unguiculatus]	0.981069	1.36576
x|XP_021507243.1|protein PRRC1 [Meriones unguiculatus]	0.980816	0.879085
x|XP_021513492.1|BRO1 domain-containing protein BROX [Meriones unguiculatus]	0.980551	1.16244
x|XP_021491394.1|superoxide dismutase [Mn]; mitochondrial [Meriones unguiculatus]	0.980367	1.41754
x|XP_021519301.1|transmembrane protein 115 [Meriones unguiculatus]	0.97958	0.780519
x|XP_021490254.1|sepiapterin reductase [Meriones unguiculatus]	0.978395	1.55216
x|XP_021507533.1|elongation factor 1-gamma [Meriones unguiculatus]	0.978382	1.50977
x|XP_021519567.1|bifunctional 3'-phosphoadenosine 5'-phosphosulfate synthase 1 [Meriones unguiculatus]	0.977849	1.0535
x|XP_021513851.1|WD40 repeat-containing protein SMU1 [Meriones unguiculatus]	0.977212	0.515404
x|XP_021505858.1|exosome complex exonuclease RRP44 [Meriones unguiculatus]	0.975675	1.0792
x|XP_021483278.1|structural maintenance of chromosomes protein 1A [Meriones unguiculatus]	0.974343	1.44607
x|XP_021499448.1|interleukin enhancer-binding factor 3 isoform X1 [Meriones unguiculatus]	0.973638	1.22949
x|XP_021510547.1|carboxypeptidase D [Meriones unguiculatus]	0.973439	1.41754
x|XP_021505909.1|serine/threonine-protein phosphatase 2A activator isoform X1 [Meriones unguiculatus]	0.973356	1.0223
x|XP_021504960.1|inositol polyphosphate 1-phosphatase [Meriones unguiculatus]	0.973286	0.767139
x|XP_021499533.1|adenylosuccinate synthetase isozyme 2 [Meriones unguiculatus]	0.973186	1.43458
x|XP_021493582.1|exportin-2 [Meriones unguiculatus]	0.972031	1.15051
x|XP_021481925.1|ubiquitin-like modifier-activating enzyme 1 [Meriones unguiculatus]	0.971888	1.39109
x|XP_021507954.1|heterogeneous nuclear ribonucleoproteins C1/C2 isoform X1 [Meriones unguiculatus]	0.971617	1.23635
x|XP_021494475.1|pyruvate kinase PKM isoform X1 [Meriones unguiculatus]	0.970109	1.42025
x|XP_021509526.1|heterogeneous nuclear ribonucleoprotein Q isoform X3 [Meriones unguiculatus]	0.969805	1.25471
x|XP_021497413.1|SUMO-activating enzyme subunit 2 isoform X1 [Meriones unguiculatus]	0.96875	1.39109
x|XP_021514198.1|protein LYRIC isoform X1 [Meriones unguiculatus]	0.968488	1.2555
x|XP_021519769.1|reticulocalbin-2 [Meriones unguiculatus]	0.968463	1.25778
x|XP_021503759.1|proteasome subunit beta type-4 [Meriones unguiculatus]	0.967963	1.41588
x|XP_021494662.1|lipase maturation factor 2 [Meriones unguiculatus]	0.967243	0.978004
x|XP_021500148.1|monofunctional C1-tetrahydrofolate synthase; mitochondrial [Meriones unguiculatus]	0.966248	1.24554
x|XP_021509951.1|UPF0553 protein C9orf64 homolog isoform X1 [Meriones unguiculatus]	0.965694	0.944531
x|XP_021517279.1|probable ATP-dependent RNA helicase DDX17 isoform X1 [Meriones unguiculatus]	0.964764	1.44647
x|XP_021487023.1|sarcoplasmic/endoplasmic reticulum calcium ATPase 2 [Meriones unguiculatus]	0.964748	1.55216
x|XP_021499303.1|cullin-associated NEDD8-dissociated protein 1 [Meriones unguiculatus]	0.964367	1.33633
x|XP_021483935.1|keratin; type II cytoskeletal 6A isoform X1 [Meriones unguiculatus]	0.964346	0.752908
x|XP_021481974.1|mucin-5AC-like; partial [Meriones unguiculatus]	0.96417	1.08991
x|XP_021491460.1|bifunctional glutamate/proline--tRNA ligase [Meriones unguiculatus]	0.96379	1.54068
x|XP_021503488.1|dolichyl-phosphate beta-glucosyltransferase [Meriones unguiculatus]	0.960833	1.43458
x|XP_021500776.1|nucleolar protein 56 [Meriones unguiculatus]	0.960235	1.47628
x|XP_021518495.1|copine-3 isoform X1 [Meriones unguiculatus]	0.959174	0.686836
x|XP_021483081.1|isoleucine--tRNA ligase; cytoplasmic [Meriones unguiculatus]	0.958023	1.45453
x|XP_021519523.1|ras GTPase-activating-like protein IQGAP1 isoform X1 [Meriones unguiculatus]	0.957877	1.4336
x|XP_021497640.1|importin subunit beta-1 [Meriones unguiculatus]	0.956292	1.35533
x|XP_021501785.1|heterogeneous nuclear ribonucleoprotein D0 isoform X1 [Meriones unguiculatus]	0.955382	1.0331
x|XP_021507092.1|YTH domain-containing family protein 2 [Meriones unguiculatus]	0.955236	1.12367
x|XP_021489394.1|zinc finger RNA-binding protein isoform X1 [Meriones unguiculatus]	0.954792	1.4336
x|XP_021488950.1|U2 small nuclear ribonucleoprotein A' [Meriones unguiculatus]	0.95443	1.33469
x|XP_021511933.1|golgin subfamily A member 2 isoform X1 [Meriones unguiculatus]	0.953906	1.37205
x|XP_021501058.1|SWI/SNF-related matrix-associated actin-dependent regulator of chromatin subfamily A-like protein 1 [Meriones unguiculatus]	0.953486	1.12464
x|XP_021509875.1|tubulin-specific chaperone D isoform X1 [Meriones unguiculatus]	0.953464	1.477
x|XP_021514474.1|bridging integrator 2 [Meriones unguiculatus]	0.952837	1.44647
x|XP_021495872.1|serine/threonine-protein phosphatase 2A 56 kDa regulatory subunit delta isoform isoform X1 [Meriones unguiculatus]	0.952769	1.41754
x|XP_021515430.1|ATP-binding cassette sub-family F member 2 [Meriones unguiculatus]	0.951883	1.41754
x|XP_021493794.1|6-phosphogluconolactonase isoform X2 [Meriones unguiculatus]	0.951371	1.12779
x|XP_021518790.1|ubiquitin-like modifier-activating enzyme 6 isoform X1 [Meriones unguiculatus]	0.951134	1.20738
x|XP_021513357.1|SUMO-activating enzyme subunit 1 [Meriones unguiculatus]	0.950635	1.41754
x|XP_021505534.1|TP53-binding protein 1 isoform X1 [Meriones unguiculatus]	0.949373	0.898658
x|XP_021512463.1|V-type proton ATPase catalytic subunit A; partial [Meriones unguiculatus]	0.947938	1.13759
x|XP_021483899.1|thioredoxin-related transmembrane protein 1 [Meriones unguiculatus]	0.946493	1.37067
x|XP_021482798.1|E3 ubiquitin-protein ligase UBR4 isoform X1 [Meriones unguiculatus]	0.94635	1.23727
x|XP_021509823.1|RNA-binding protein PNO1 [Meriones unguiculatus]	0.946079	1.00328
x|XP_021506408.1|leucine--tRNA ligase; cytoplasmic isoform X1 [Meriones unguiculatus]	0.945831	1.22335
x|XP_021508929.1|serine palmitoyltransferase 2 [Meriones unguiculatus]	0.944653	1.04431
x|XP_021501442.1|protein transport protein Sec23A [Meriones unguiculatus]	0.944447	0.835227
x|XP_021495395.1|GDP-fucose protein O-fucosyltransferase 1 [Meriones unguiculatus]	0.944102	0.312957
x|XP_021515767.1|coiled-coil domain-containing protein 93-like; partial [Meriones unguiculatus]	0.942965	1.54068
x|XP_021487095.1|lymphocyte cytosolic protein 2 isoform X1 [Meriones unguiculatus]	0.942055	0.823237
x|XP_021482555.1|thymopoietin isoform X2 [Meriones unguiculatus]	0.941039	1.24084
x|XP_021499120.1|glutamate--cysteine ligase catalytic subunit [Meriones unguiculatus]	0.940728	1.10364
x|XP_021487569.1|Golgi SNAP receptor complex member 2 isoform X1 [Meriones unguiculatus]	0.939284	1.411
x|XP_021507112.1|cell division cycle and apoptosis regulator protein 1 [Meriones unguiculatus]	0.939131	1.47367
x|XP_021483123.1|ATP-dependent RNA helicase DDX3X isoform X1 [Meriones unguiculatus]	0.93907	1.38788
x|XP_021489735.1|translocon-associated protein subunit gamma [Meriones unguiculatus]	0.938237	1.37879
x|XP_021486801.1|protein-arginine deiminase type-2 [Meriones unguiculatus]	0.937374	0.328162
x|XP_021498505.1|serine/threonine-protein kinase TAO3 isoform X1 [Meriones unguiculatus]	0.936805	0.632727
x|XP_021500729.1|cytoplasmic dynein 1 heavy chain 1 [Meriones unguiculatus]	0.936704	1.29883
x|XP_021508775.1|myoferlin; partial [Meriones unguiculatus]	0.936628	1.34103
x|XP_021518045.1|tRNA-splicing ligase RtcB homolog [Meriones unguiculatus]	0.934449	1.20136
x|XP_021483373.1|phosphoglycerate kinase 1 [Meriones unguiculatus]	0.933944	1.29838
x|XP_021516095.1|immunity-related GTPase family M protein-like isoform X1 [Meriones unguiculatus]	0.932723	1.55216
x|XP_021505363.1|ATP-dependent 6-phosphofructokinase; liver type [Meriones unguiculatus]	0.932286	0.976698
x|XP_021507682.1|stromal interaction molecule 1 isoform X1 [Meriones unguiculatus]	0.932101	1.2829
x|XP_021506234.1|Golgi phosphoprotein 3-like [Meriones unguiculatus]	0.931721	0.506271
x|XP_021508551.1|heterogeneous nuclear ribonucleoprotein M isoform X1 [Meriones unguiculatus]	0.931257	1.43928
x|XP_021515820.1|CD63 antigen [Meriones unguiculatus]	0.931016	1.08991
x|XP_021508306.1|cytoplasmic FMR1-interacting protein 1 isoform X1 [Meriones unguiculatus]	0.930942	1.28667
x|XP_021516511.1|nardilysin isoform X1 [Meriones unguiculatus]	0.930873	1.35533
x|XP_021489884.1|monocarboxylate transporter 1 [Meriones unguiculatus]	0.929569	1.46487
x|XP_021487185.1|coatomer subunit gamma-2 isoform X2 [Meriones unguiculatus]	0.929472	1.17931
x|XP_021492593.1|histone deacetylase 1 [Meriones unguiculatus]	0.929469	1.0867
x|XP_021491932.1|importin-7 [Meriones unguiculatus]	0.928992	1.17452
x|XP_021501345.1|band 4.1-like protein 2 isoform X1 [Meriones unguiculatus]	0.927443	1.03432
x|XP_021508100.1|SUN domain-containing protein 2 isoform X1 [Meriones unguiculatus]	0.927121	1.37234
x|XP_021516617.1|26S proteasome non-ATPase regulatory subunit 5 [Meriones unguiculatus]	0.926778	0.666938
x|XP_021504581.1|elongation factor 2 [Meriones unguiculatus]	0.926646	1.38488
x|XP_021516474.1|twinfilin-1 [Meriones unguiculatus]	0.92633	1.43372
x|XP_021505945.1|dipeptidyl peptidase 3 [Meriones unguiculatus]	0.926182	1.2735
x|XP_021513373.1|E3 ubiquitin-protein ligase BRE1A [Meriones unguiculatus]	0.925873	1.20799
x|XP_021509888.1|dual specificity mitogen-activated protein kinase kinase 1 [Meriones unguiculatus]	0.925553	1.4336
x|XP_021507024.1|ATP-binding cassette sub-family F member 1 [Meriones unguiculatus]	0.925434	1.34196
x|XP_021486489.1|rap1 GTPase-activating protein 1 isoform X5 [Meriones unguiculatus]	0.925247	1.44647
x|XP_021510601.1|rho GTPase-activating protein 17 isoform X1 [Meriones unguiculatus]	0.921042	0.923276
x|XP_021508120.1|U2 small nuclear ribonucleoprotein B'' [Meriones unguiculatus]	0.919771	1.16049
x|XP_021504887.1|hsp90 co-chaperone Cdc37 [Meriones unguiculatus]	0.919565	1.4336
x|XP_021518616.1|carboxylesterase 1C-like [Meriones unguiculatus]	0.918996	1.05912
x|XP_021513438.1|receptor-interacting serine/threonine-protein kinase 1 [Meriones unguiculatus]	0.918839	1.54068
x|XP_021482200.1|retinal dehydrogenase 1 [Meriones unguiculatus]	0.9162	0.957521
x|XP_021486618.1|collagen alpha-1(XVIII) chain isoform X1 [Meriones unguiculatus]	0.915721	1.20136
x|XP_021513426.1|THUMP domain-containing protein 3 [Meriones unguiculatus]	0.915271	1.37866
x|XP_021490103.1|V-type proton ATPase 116 kDa subunit a [Meriones unguiculatus]	0.91506	0.791521
x|XP_021482835.1|non-POU domain-containing octamer-binding protein [Meriones unguiculatus]	0.914066	1.24146
x|XP_021491133.1|protein phosphatase 1G [Meriones unguiculatus]	0.912329	1.22936
x|XP_021519337.1|E3 ubiquitin-protein ligase HUWE1 isoform X1 [Meriones unguiculatus]	0.91216	1.23727
x|XP_021499796.1|14-3-3 protein sigma [Meriones unguiculatus]	0.912079	0.419347
x|XP_021495594.1|soluble calcium-activated nucleotidase 1 [Meriones unguiculatus]	0.910563	0.977901
x|XP_021494377.1|5-formyltetrahydrofolate cyclo-ligase isoform X1 [Meriones unguiculatus]	0.91052	1.19413
x|XP_021485086.1|UMP-CMP kinase [Meriones unguiculatus]	0.91033	1.19051
x|XP_021517011.1|nuclear pore complex protein Nup88 [Meriones unguiculatus]	0.909701	0.536684
x|XP_021516501.1|UDP-glucose:glycoprotein glucosyltransferase 1-like; partial [Meriones unguiculatus]	0.909649	1.55216
x|XP_021494974.1|rho GTPase-activating protein 1 isoform X1 [Meriones unguiculatus]	0.909416	1.34196
x|XP_021517876.1|mitotic checkpoint protein BUB3 isoform X1 [Meriones unguiculatus]	0.907855	1.14908
x|XP_021515044.1|hypoxia up-regulated protein 1 [Meriones unguiculatus]	0.907444	1.4336
x|XP_021487485.1|60S acidic ribosomal protein P0 [Meriones unguiculatus]	0.90704	1.14908
x|XP_021515372.1|probable ATP-dependent RNA helicase DDX46 [Meriones unguiculatus]	0.906109	1.31122
x|XP_021518819.1|cAMP-dependent protein kinase type II-alpha regulatory subunit [Meriones unguiculatus]	0.905856	0.793637
x|XP_021491102.1|prolactin regulatory element-binding protein [Meriones unguiculatus]	0.905036	1.45453
x|XP_021492222.1|ornithine aminotransferase; mitochondrial [Meriones unguiculatus]	0.904291	1.38058
x|XP_021516098.1|torsin-1A-interacting protein 1 isoform X1 [Meriones unguiculatus]	0.903717	1.22936
x|XP_021499092.1|kynurenine--oxoglutarate transaminase 3 isoform X1 [Meriones unguiculatus]	0.903716	1.24208
x|XP_021503774.1|glycine--tRNA ligase [Meriones unguiculatus]	0.902598	1.46487
x|XP_021505442.1|DENN domain-containing protein 4C isoform X1 [Meriones unguiculatus]	0.901996	0.567777
x|XP_021511158.1|protein RER1 [Meriones unguiculatus]	0.901438	1.25656
x|XP_021489804.1|serine/threonine-protein kinase Nek9 [Meriones unguiculatus]	0.901372	1.38981
x|XP_021482276.1|oxygen-dependent coproporphyrinogen-III oxidase; mitochondrial [Meriones unguiculatus]	0.901033	1.20316
x|XP_021499531.1|heterogeneous nuclear ribonucleoprotein U [Meriones unguiculatus]	0.900655	1.33302
x|XP_021518797.1|oxysterol-binding protein 1 [Meriones unguiculatus]	0.89999	1.12779
x|XP_021511313.1|UV excision repair protein RAD23 homolog B [Meriones unguiculatus]	0.899164	1.23756
x|XP_021510830.1|annexin A5 [Meriones unguiculatus]	0.898659	1.45453
x|XP_021510554.1|Golgi SNAP receptor complex member 1 isoform X1 [Meriones unguiculatus]	0.898043	0.876626
x|XP_021512320.1|apoptosis regulator BAX isoform X1 [Meriones unguiculatus]	0.897655	0.691633
x|XP_021493615.1|coatomer subunit delta [Meriones unguiculatus]	0.897552	1.43324
x|XP_021497091.1|rab3 GTPase-activating protein catalytic subunit isoform X2 [Meriones unguiculatus]	0.894002	0.858244
x|XP_021493972.1|talin-2 isoform X2 [Meriones unguiculatus]	0.893753	1.27433
x|XP_021513505.1|phospholipase A-2-activating protein [Meriones unguiculatus]	0.893434	1.12411
x|XP_021515550.1|protein phosphatase 1 regulatory subunit 1B isoform X1 [Meriones unguiculatus]	0.892429	0.601999
x|XP_021493821.1|microtubule-associated protein 1S [Meriones unguiculatus]	0.892176	1.1325
x|XP_021485803.1|alpha-1-inhibitor 3-like [Meriones unguiculatus]	0.892128	1.05246
x|XP_021489767.1|protein TFG isoform X1 [Meriones unguiculatus]	0.891577	1.06425
x|XP_021516935.1|transmembrane and TPR repeat-containing protein 3-like; partial [Meriones unguiculatus]	0.890863	0.502252
x|XP_021494793.1|vesicular integral-membrane protein VIP36 [Meriones unguiculatus]	0.890087	1.37879
x|XP_021482629.1|actin-related protein 3-like [Meriones unguiculatus]	0.889664	1.46487
x|XP_021489818.1|transmembrane emp24 domain-containing protein 10 [Meriones unguiculatus]	0.889589	1.32199
x|XP_021498485.1|protein SGT1 homolog isoform X1 [Meriones unguiculatus]	0.88949	1.23034
x|XP_021487568.1|vesicle-fusing ATPase [Meriones unguiculatus]	0.889281	1.43624
x|XP_021492178.1|RNA-binding protein with multiple splicing isoform X1 [Meriones unguiculatus]	0.887895	1.06516
x|XP_021484830.1|nucleophosmin-like [Meriones unguiculatus]	0.887355	1.43363
x|XP_021492435.1|KH domain-containing; RNA-binding; signal transduction-associated protein 1 [Meriones unguiculatus]	0.887172	1.46487
x|XP_021514382.1|sister chromatid cohesion protein PDS5 homolog A [Meriones unguiculatus]	0.88702	1.13759
x|XP_021481932.1|RNA-binding protein 10 isoform X1 [Meriones unguiculatus]	0.885634	0.791521
x|XP_021496355.1|UDP-glucose 6-dehydrogenase [Meriones unguiculatus]	0.885571	1.2724
x|XP_021498133.1|CDKN2A-interacting protein isoform X1 [Meriones unguiculatus]	0.884933	1.20725
x|XP_021481890.1|aspartyl aminopeptidase isoform X1 [Meriones unguiculatus]	0.88447	1.48729
x|XP_021512748.1|ATP-dependent 6-phosphofructokinase; platelet type isoform X1 [Meriones unguiculatus]	0.884291	1.37287
x|XP_021519322.1|carbonic anhydrase 3 [Meriones unguiculatus]	0.884108	0.797994
x|XP_021504481.1|E3 ubiquitin/ISG15 ligase TRIM25 isoform X1 [Meriones unguiculatus]	0.883303	1.26804
x|XP_021517055.1|proteasome inhibitor PI31 subunit [Meriones unguiculatus]	0.8832	1.20195
x|XP_021502324.1|replication factor C subunit 2 [Meriones unguiculatus]	0.883092	0.398867
x|XP_021502023.1|proteasomal ubiquitin receptor ADRM1 [Meriones unguiculatus]	0.882049	1.24554
x|XP_021511525.1|large proline-rich protein BAG6 isoform X1 [Meriones unguiculatus]	0.881131	1.01567
x|XP_021489157.1|mitogen-activated protein kinase 13 [Meriones unguiculatus]	0.880332	1.30946
x|XP_021500362.1|vacuolar protein sorting-associated protein 35 [Meriones unguiculatus]	0.880026	1.40923
x|XP_021505000.1|huntingtin-interacting protein 1 isoform X1 [Meriones unguiculatus]	0.879893	0.392962
x|XP_021491450.1|CKLF-like MARVEL transmembrane domain-containing protein 6 [Meriones unguiculatus]	0.878982	1.55216
x|XP_021482258.1|DNA repair protein XRCC1 isoform X1 [Meriones unguiculatus]	0.878337	1.55216
x|XP_021516956.1|eukaryotic translation initiation factor 3 subunit H [Meriones unguiculatus]	0.878192	1.53682
x|XP_021491679.1|eukaryotic translation initiation factor 5B isoform X1 [Meriones unguiculatus]	0.877827	1.37139
x|XP_021488840.1|aldehyde dehydrogenase; mitochondrial [Meriones unguiculatus]	0.876591	1.22949
x|XP_021506877.1|transforming growth factor-beta-induced protein ig-h3 [Meriones unguiculatus]	0.876218	0.906044
x|XP_021499750.1|synaptotagmin-like protein 2 isoform X1 [Meriones unguiculatus]	0.875072	0.910644
x|XP_021501846.1|BET1-like protein [Meriones unguiculatus]	0.874932	1.22936
x|XP_021482035.1|Golgi integral membrane protein 4 isoform X1 [Meriones unguiculatus]	0.874929	1.36576
x|XP_021489417.1|small nuclear ribonucleoprotein E [Meriones unguiculatus]	0.874614	0.569533
x|XP_021487936.1|methylthioribose-1-phosphate isomerase [Meriones unguiculatus]	0.873257	1.40332
x|XP_021515794.1|GDP-L-fucose synthase [Meriones unguiculatus]	0.873044	1.0952
x|XP_021497175.1|polypeptide N-acetylgalactosaminyltransferase 12 [Meriones unguiculatus]	0.871487	0.73943
x|XP_021498882.1|plasma membrane calcium-transporting ATPase 1 isoform X1 [Meriones unguiculatus]	0.871259	1.3646
x|XP_021483364.1|serrate RNA effector molecule homolog isoform X1 [Meriones unguiculatus]	0.871208	1.36427
x|XP_021513519.1|methionine--tRNA ligase; cytoplasmic isoform X1 [Meriones unguiculatus]	0.870861	1.24554
x|XP_021488682.1|far upstream element-binding protein 2 [Meriones unguiculatus]	0.870813	1.15352
x|XP_021518326.1|membrane-associated progesterone receptor component 1 [Meriones unguiculatus]	0.870305	1.39511
x|XP_021484836.1|host cell factor 1 isoform X1 [Meriones unguiculatus]	0.869333	1.22043
x|XP_021511409.1|cAMP-dependent protein kinase type I-alpha regulatory subunit [Meriones unguiculatus]	0.868645	1.00982
x|XP_021509954.1|heterogeneous nuclear ribonucleoprotein A0 [Meriones unguiculatus]	0.868185	0.964117
x|XP_021484396.1|intersectin-1 isoform X1 [Meriones unguiculatus]	0.86815	0.645736
x|XP_021512255.1|staphylococcal nuclease domain-containing protein 1 [Meriones unguiculatus]	0.864653	1.22936
x|XP_021510942.1|metastasis-associated protein MTA1 isoform X1 [Meriones unguiculatus]	0.864507	1.30967
x|XP_021501726.1|squamous cell carcinoma antigen recognized by T-cells 3 [Meriones unguiculatus]	0.863226	1.22224
x|XP_021482789.1|pyrethroid hydrolase Ces2e-like [Meriones unguiculatus]	0.862801	0.724309
x|XP_021498833.1|polymerase delta-interacting protein 3 isoform X1 [Meriones unguiculatus]	0.86266	0.980334
x|XP_021513643.1|enoyl-CoA hydratase domain-containing protein 3; mitochondrial [Meriones unguiculatus]	0.862581	0.577658
x|XP_021494058.1|splicing factor 3B subunit 2 [Meriones unguiculatus]	0.862219	1.13759
x|XP_021495374.1|microtubule-associated protein RP/EB family member 1 [Meriones unguiculatus]	0.862051	1.14469
x|XP_021488617.1|alpha-2-antiplasmin isoform X1 [Meriones unguiculatus]	0.861522	0.216605
x|XP_021493543.1|probable ATP-dependent RNA helicase DDX27 [Meriones unguiculatus]	0.859332	0.674744
x|XP_021487294.1|ATP-dependent RNA helicase DDX1 [Meriones unguiculatus]	0.858041	1.37175
x|XP_021495012.1|prothrombin [Meriones unguiculatus]	0.857335	0.616258
x|XP_021491449.1|programmed cell death 6-interacting protein isoform X2 [Meriones unguiculatus]	0.856962	1.45453
x|XP_021506260.1|transgelin-2 [Meriones unguiculatus]	0.856306	1.14469
x|XP_021482603.1|dnaJ homolog subfamily B member 12-like [Meriones unguiculatus]	0.855637	0.974169
x|XP_021482452.1|tRNA-splicing ligase RtcB homolog [Meriones unguiculatus]	0.855495	1.23727
x|XP_021507809.1|nidogen-2 [Meriones unguiculatus]	0.855102	1.23856
x|XP_021498842.1|tubulin--tyrosine ligase-like protein 12 [Meriones unguiculatus]	0.854168	0.85118
x|XP_021504290.1|aspartate--tRNA ligase; cytoplasmic [Meriones unguiculatus]	0.853938	1.23284
x|XP_021488106.1|heat shock protein 75 kDa; mitochondrial [Meriones unguiculatus]	0.853556	0.934236
x|XP_021499900.1|sorting nexin-1 [Meriones unguiculatus]	0.852497	1.132
x|XP_021490790.1|aldose reductase [Meriones unguiculatus]	0.851859	1.4336
x|XP_021515624.1|elongation factor 1-delta isoform X5 [Meriones unguiculatus]	0.851308	1.39595
x|XP_021506287.1|protein RRP5 homolog [Meriones unguiculatus]	0.850908	0.619186
x|XP_021517194.1|interferon-induced; double-stranded RNA-activated protein kinase-like [Meriones unguiculatus]	0.850741	0.313377
x|XP_021492664.1|active breakpoint cluster region-related protein isoform X1 [Meriones unguiculatus]	0.849885	1.55216
x|XP_021515357.1|transmembrane emp24 domain-containing protein 9 [Meriones unguiculatus]	0.848201	1.40815
x|XP_021519054.1|striatin [Meriones unguiculatus]	0.847647	1.12464
x|XP_021500406.1|muscleblind-like protein 2 isoform X1 [Meriones unguiculatus]	0.845936	1.55216
x|XP_021490330.1|protein disulfide-isomerase A5 [Meriones unguiculatus]	0.845812	1.38981
x|XP_021495820.1|tubulin-specific chaperone C [Meriones unguiculatus]	0.845589	0.509728
x|XP_021488294.1|V-type proton ATPase subunit E 1 [Meriones unguiculatus]	0.845138	1.32199
x|XP_021500045.1|translocation protein SEC63 homolog isoform X1 [Meriones unguiculatus]	0.844868	1.23245
x|XP_021483959.1|rho-associated protein kinase 2 [Meriones unguiculatus]	0.844321	1.24264
x|XP_021509267.1|far upstream element-binding protein 3 isoform X1 [Meriones unguiculatus]	0.843436	1.38788
x|XP_021497159.1|sialic acid synthase [Meriones unguiculatus]	0.84311	0.941783
x|XP_021484703.1|focal adhesion kinase 1 isoform X8 [Meriones unguiculatus]	0.843073	1.166
x|XP_021519717.1|zinc transporter 1 [Meriones unguiculatus]	0.841123	0.974344
x|XP_021491312.1|ATP-binding cassette sub-family E member 1 [Meriones unguiculatus]	0.840551	1.51648
x|XP_021516980.1|prothymosin alpha [Meriones unguiculatus]	0.840182	1.16767
x|XP_021514409.1|dynamin-1-like protein isoform X4 [Meriones unguiculatus]	0.839997	1.13393
x|XP_021516522.1|AP2-associated protein kinase 1 [Meriones unguiculatus]	0.839898	0.945566
x|XP_021510604.1|nuclear pore complex protein Nup214 isoform X1 [Meriones unguiculatus]	0.838503	1.14469
x|XP_021510444.1|SWI/SNF complex subunit SMARCC2 isoform X1 [Meriones unguiculatus]	0.838364	1.30967
x|XP_021485657.1|inositol 1;4;5-trisphosphate receptor type 3 [Meriones unguiculatus]	0.838031	0.820662
x|XP_021497873.1|apolipoprotein E [Meriones unguiculatus]	0.836956	1.00241
x|XP_021488933.1|selenoprotein S [Meriones unguiculatus]	0.836552	1.2651
x|XP_021504391.1|protein ERGIC-53 [Meriones unguiculatus]	0.836004	1.39595
x|XP_021497143.1|acetyl-CoA carboxylase 1 [Meriones unguiculatus]	0.835694	1.44665
x|XP_021511867.1|AH receptor-interacting protein [Meriones unguiculatus]	0.834788	1.1416
x|XP_021493931.1|transmembrane protein 43 [Meriones unguiculatus]	0.833238	1.12257
x|XP_021491845.1|spermidine synthase [Meriones unguiculatus]	0.833068	0.835285
x|XP_021492650.1|ubiquitin carboxyl-terminal hydrolase 5 isoform X1 [Meriones unguiculatus]	0.832322	1.27355
x|XP_021504598.1|splicing factor 3A subunit 2 [Meriones unguiculatus]	0.832247	1.20521
x|XP_021513013.1|epidermal growth factor receptor kinase substrate 8-like protein 1 isoform X1 [Meriones unguiculatus]	0.831869	0.839972
x|XP_021500763.1|sorbitol dehydrogenase [Meriones unguiculatus]	0.831239	1.08828
x|XP_021506538.1|E3 ubiquitin-protein ligase TRIP12 isoform X1 [Meriones unguiculatus]	0.829714	1.23227
x|XP_021493865.1|constitutive coactivator of PPAR-gamma-like protein 1 [Meriones unguiculatus]	0.828396	1.32199
x|XP_021496354.1|26S proteasome non-ATPase regulatory subunit 12 [Meriones unguiculatus]	0.828192	1.35952
x|XP_021493101.1|ethanolamine-phosphate cytidylyltransferase isoform X1 [Meriones unguiculatus]	0.828177	1.27355
x|XP_021497344.1|thioredoxin domain-containing protein 17 [Meriones unguiculatus]	0.8271	1.0867
x|XP_021495218.1|TOM1-like protein 2 isoform X1 [Meriones unguiculatus]	0.826065	0.897564
x|XP_021510354.1|dihydropyrimidinase-related protein 2 isoform X1 [Meriones unguiculatus]	0.825174	1.27516
x|XP_021498692.1|dnaJ homolog subfamily C member 9 [Meriones unguiculatus]	0.824728	0.999154
x|XP_021518035.1|ribosomal protein S6 kinase alpha-2 [Meriones unguiculatus]	0.824386	1.44647
x|XP_021489119.1|cap-specific mRNA (nucleoside-2'-O-)-methyltransferase 1 [Meriones unguiculatus]	0.824217	0.37039
x|XP_021500361.1|serine/threonine-protein kinase 24 isoform X1 [Meriones unguiculatus]	0.82327	0.893786
x|XP_021490174.1|stomatin-like protein 2; mitochondrial isoform X1 [Meriones unguiculatus]	0.82325	1.36576
x|XP_021510286.1|sarcoplasmic/endoplasmic reticulum calcium ATPase 3 [Meriones unguiculatus]	0.823198	0.608764
x|XP_021500688.1|cGMP-specific 3';5'-cyclic phosphodiesterase-like; partial [Meriones unguiculatus]	0.822621	0.646434
x|XP_021502976.1|filamin-B isoform X1 [Meriones unguiculatus]	0.820524	1.30667
x|XP_021505046.1|threonine--tRNA ligase; cytoplasmic [Meriones unguiculatus]	0.819858	1.37879
x|XP_021499086.1|shootin-1 [Meriones unguiculatus]	0.819081	0.649399
x|XP_021495858.1|inactive tyrosine-protein kinase 7 [Meriones unguiculatus]	0.818937	0.941294
x|XP_021502415.1|ubiquitin-associated protein 2-like isoform X1 [Meriones unguiculatus]	0.818259	0.886338
x|XP_021503421.1|gastrokine-2 [Meriones unguiculatus]	0.818013	0.964686
x|XP_021503148.1|ubiquitin carboxyl-terminal hydrolase isozyme L5 isoform X1 [Meriones unguiculatus]	0.816233	1.03931
x|XP_021488041.1|lysophosphatidic acid phosphatase type 6 [Meriones unguiculatus]	0.815782	0.879175
x|XP_021509723.1|vesicle-associated membrane protein 5 [Meriones unguiculatus]	0.81493	0.844185
x|XP_021505209.1|CCR4-NOT transcription complex subunit 3 isoform X1 [Meriones unguiculatus]	0.814427	0.758654
x|XP_021495069.1|transmembrane protein 87A isoform X1 [Meriones unguiculatus]	0.814062	0.349499
x|XP_021514185.1|coiled-coil domain-containing protein 22 [Meriones unguiculatus]	0.81381	1.25835
x|XP_021517448.1|transducin beta-like protein 2 isoform X1 [Meriones unguiculatus]	0.813756	1.23856
x|XP_021510750.1|tripartite motif-containing protein 3 isoform X1 [Meriones unguiculatus]	0.812451	1.00746
x|XP_021483388.1|eukaryotic translation initiation factor 3 subunit E [Meriones unguiculatus]	0.812409	1.35317
x|XP_021505743.1|phosphatidylinositol transfer protein beta isoform isoform X1 [Meriones unguiculatus]	0.812052	1.4336
x|XP_021499951.1|SH3 domain-binding glutamic acid-rich-like protein 3 [Meriones unguiculatus]	0.811148	1.55216
x|XP_021506882.1|EH domain-containing protein 3 [Meriones unguiculatus]	0.811145	0.570987
x|XP_021498271.1|4-trimethylaminobutyraldehyde dehydrogenase [Meriones unguiculatus]	0.810009	1.44647
x|XP_021505850.1|Golgi-specific brefeldin A-resistance guanine nucleotide exchange factor 1 isoform X2 [Meriones unguiculatus]	0.808834	0.858244
x|XP_021504266.1|ADP-ribosylarginine hydrolase [Meriones unguiculatus]	0.808306	1.55216
x|XP_021484313.1|kinesin-1 heavy chain-like [Meriones unguiculatus]	0.80826	1.32409
x|XP_021517704.1|von Willebrand factor A domain-containing protein 8; partial [Meriones unguiculatus]	0.807096	0.705171
x|XP_021504574.1|death-associated protein kinase 3 [Meriones unguiculatus]	0.807089	0.473612
x|XP_021512082.1|N-alpha-acetyltransferase 10; partial [Meriones unguiculatus]	0.807061	0.97933
x|XP_021488535.1|26S proteasome non-ATPase regulatory subunit 7 [Meriones unguiculatus]	0.805635	1.13393
x|XP_021507491.1|cyclin-G-associated kinase isoform X1 [Meriones unguiculatus]	0.805402	1.25412
x|XP_021494569.1|heterogeneous nuclear ribonucleoprotein A/B isoform X2 [Meriones unguiculatus]	0.8037	0.974446
x|XP_021489995.1|LOW QUALITY PROTEIN: angiotensin-converting enzyme-like [Meriones unguiculatus]	0.803499	1.42711
x|XP_021518865.1|conserved oligomeric Golgi complex subunit 5-like [Meriones unguiculatus]	0.803496	0.681143
x|XP_021513134.1|dnaJ homolog subfamily C member 10 [Meriones unguiculatus]	0.803294	0.755355
x|XP_021515777.1|5'-AMP-activated protein kinase catalytic subunit alpha-1 [Meriones unguiculatus]	0.802744	1.20755
x|XP_021482957.1|nucleoporin NUP53 [Meriones unguiculatus]	0.800762	1.16454
x|XP_021497357.1|actin; gamma-enteric smooth muscle [Meriones unguiculatus]	0.800535	0.654156
x|XP_021487352.1|AMP deaminase 2 isoform X1 [Meriones unguiculatus]	0.800406	1.24756
x|XP_021500072.1|elongation factor-like GTPase 1 [Meriones unguiculatus]	0.800296	0.955421
x|XP_021485454.1|eukaryotic translation initiation factor 3 subunit L; partial [Meriones unguiculatus]	0.799882	1.08991
x|XP_021482843.1|phosphoglucomutase-1 isoform X2 [Meriones unguiculatus]	0.799366	1.22335
x|XP_021493392.1|rho guanine nucleotide exchange factor 2 isoform X1 [Meriones unguiculatus]	0.798107	0.478893
x|XP_021491866.1|nicotinamide/nicotinic acid mononucleotide adenylyltransferase 1 [Meriones unguiculatus]	0.796313	1.2555
x|XP_021490248.1|annexin A4 [Meriones unguiculatus]	0.796102	1.46487
x|XP_021510094.1|keratin; type II cytoskeletal 7 [Meriones unguiculatus]	0.795966	0.788987
x|XP_021517242.1|ubiquitin carboxyl-terminal hydrolase 14 [Meriones unguiculatus]	0.794795	1.17931
x|XP_021502222.1|LOW QUALITY PROTEIN: phosphatidylinositide phosphatase SAC1 [Meriones unguiculatus]	0.794693	1.22936
x|XP_021513562.1|thioredoxin-like protein 1 [Meriones unguiculatus]	0.794435	0.863122
x|XP_021517903.1|transcription elongation factor SPT5 isoform X1 [Meriones unguiculatus]	0.794432	1.26553
x|XP_021492762.1|dnaJ homolog subfamily C member 3 [Meriones unguiculatus]	0.794005	1.08054
x|XP_021519106.1|glycogen phosphorylase; brain form-like; partial [Meriones unguiculatus]	0.793773	1.55216
x|XP_021519222.1|microtubule-associated protein 4 isoform X2 [Meriones unguiculatus]	0.793743	1.14469
x|XP_021483881.1|pseudouridine-5'-phosphatase-like; partial [Meriones unguiculatus]	0.79094	0.79676
x|XP_021517987.1|unconventional myosin-VI [Meriones unguiculatus]	0.790544	1.13328
x|XP_021501628.1|notchless protein homolog 1 isoform X1 [Meriones unguiculatus]	0.790414	0.500906
x|XP_021516075.1|calcyclin-binding protein [Meriones unguiculatus]	0.790275	0.932774
x|XP_021510873.1|tumor susceptibility gene 101 protein [Meriones unguiculatus]	0.789789	1.25487
x|XP_021484939.1|40S ribosomal protein S4; X isoform [Meriones unguiculatus]	0.788579	1.43363
x|XP_021482797.1|heat shock 70 kDa protein 13 [Meriones unguiculatus]	0.788368	1.23245
x|XP_021495853.1|protein YIPF3 [Meriones unguiculatus]	0.786937	1.35533
x|XP_021487586.1|formin-like protein 1 isoform X1 [Meriones unguiculatus]	0.786357	1.24666
x|XP_021495342.1|phosphoacetylglucosamine mutase [Meriones unguiculatus]	0.785754	1.12257
x|XP_021516286.1|fructose-1;6-bisphosphatase 1 [Meriones unguiculatus]	0.785446	0.92412
x|XP_021489206.1|E3 ubiquitin-protein ligase NEDD4-like isoform X1 [Meriones unguiculatus]	0.783442	0.925968
x|XP_021493031.1|heat shock 70 kDa protein 4 [Meriones unguiculatus]	0.78126	1.41754
x|XP_021494217.1|eukaryotic translation initiation factor 4 gamma 1 isoform X2 [Meriones unguiculatus]	0.780847	1.10136
x|XP_021509022.1|cold shock domain-containing protein E1 isoform X1 [Meriones unguiculatus]	0.780751	1.33302
x|XP_021492866.1|cytosolic Fe-S cluster assembly factor NUBP2 isoform X1 [Meriones unguiculatus]	0.779586	1.39109
x|XP_021493912.1|sodium- and chloride-dependent taurine transporter isoform X1 [Meriones unguiculatus]	0.77871	0.367869
x|XP_021495109.1|sodium/potassium-transporting ATPase subunit beta-1 [Meriones unguiculatus]	0.7783	1.14892
x|XP_021499548.1|arfaptin-1 isoform X1 [Meriones unguiculatus]	0.778011	1.30553
x|XP_021489522.1|cysteine--tRNA ligase; cytoplasmic isoform X1 [Meriones unguiculatus]	0.776844	1.04223
x|XP_021501154.1|coiled-coil domain-containing protein 93; partial [Meriones unguiculatus]	0.776608	1.43372
x|XP_021517769.1|39S ribosomal protein L16; mitochondrial [Meriones unguiculatus]	0.776426	0.639126
x|XP_021513548.1|cytosolic 5'-nucleotidase 3A isoform X2 [Meriones unguiculatus]	0.776247	1.13855
x|XP_021491803.1|fetuin-B [Meriones unguiculatus]	0.775568	0.905941
x|XP_021482608.1|H/ACA ribonucleoprotein complex subunit 4 [Meriones unguiculatus]	0.774798	1.10136
x|XP_021505036.1|peptidylprolyl isomerase domain and WD repeat-containing protein 1 isoform X1 [Meriones unguiculatus]	0.774131	0.986097
x|XP_021513490.1|dynactin subunit 2 isoform X1 [Meriones unguiculatus]	0.773647	1.02241
x|XP_021515490.1|aspartyl/asparaginyl beta-hydroxylase isoform X1 [Meriones unguiculatus]	0.772719	1.0536
x|XP_021487376.1|chloride channel CLIC-like protein 1 isoform X1 [Meriones unguiculatus]	0.772685	1.08161
x|XP_021519051.1|alkyldihydroxyacetonephosphate synthase; peroxisomal [Meriones unguiculatus]	0.771219	0.989027
x|XP_021504497.1|FK506-binding protein 15 [Meriones unguiculatus]	0.770025	1.11557
x|XP_021500817.1|cystathionine beta-synthase isoform X1 [Meriones unguiculatus]	0.769817	1.19378
x|XP_021507343.1|reticulon-4 isoform X1 [Meriones unguiculatus]	0.769771	1.55216
x|XP_021512408.1|target of Myb protein 1 isoform X1 [Meriones unguiculatus]	0.769146	1.21688
x|XP_021505739.1|39S ribosomal protein L13; mitochondrial [Meriones unguiculatus]	0.768734	0.955485
x|XP_021516482.1|epidermal growth factor receptor substrate 15 isoform X1 [Meriones unguiculatus]	0.768149	0.774762
x|XP_021505930.1|kinesin light chain 2 [Meriones unguiculatus]	0.767253	0.958571
x|XP_021516099.1|la-related protein 1 isoform X1 [Meriones unguiculatus]	0.766894	0.916434
x|XP_021499398.1|nuclear migration protein nudC [Meriones unguiculatus]	0.764845	1.00708
x|XP_021493308.1|protein SEC13 homolog [Meriones unguiculatus]	0.764287	0.934039
x|XP_021500657.1|phosphomannomutase 2 [Meriones unguiculatus]	0.764278	1.37139
x|XP_021501332.1|fatty acid-binding protein; epidermal isoform X1 [Meriones unguiculatus]	0.761399	0.976665
x|XP_021513103.1|COP9 signalosome complex subunit 8 [Meriones unguiculatus]	0.760767	0.976698
x|XP_021505057.1|CCA tRNA nucleotidyltransferase 1; mitochondrial [Meriones unguiculatus]	0.759479	0.614323
x|XP_021491286.1|endoplasmic reticulum-Golgi intermediate compartment protein 1 [Meriones unguiculatus]	0.75811	1.2182
x|XP_021516185.1|sulfhydryl oxidase 1 isoform X1 [Meriones unguiculatus]	0.757393	0.274901
x|XP_021488228.1|protein VAC14 homolog [Meriones unguiculatus]	0.756817	1.13393
x|XP_021504437.1|WD repeat-containing protein 91 isoform X1 [Meriones unguiculatus]	0.756373	0.797804
x|XP_021518042.1|alpha-1-macroglobulin-like [Meriones unguiculatus]	0.756366	0.452257
x|XP_021505009.1|NADPH--cytochrome P450 reductase [Meriones unguiculatus]	0.75627	0.930174
x|XP_021516520.1|cyclin-dependent kinase 9 [Meriones unguiculatus]	0.756148	1.33891
x|XP_021509765.1|eukaryotic peptide chain release factor GTP-binding subunit ERF3A [Meriones unguiculatus]	0.756088	1.25608
x|XP_021487722.1|protein phosphatase 1 regulatory subunit 7 [Meriones unguiculatus]	0.754687	1.16386
x|XP_021494539.1|vacuolar protein sorting-associated protein 13C; partial [Meriones unguiculatus]	0.754202	0.957521
x|XP_021491082.1|CAD protein isoform X1 [Meriones unguiculatus]	0.753881	1.55216
x|XP_021504110.1|sodium/potassium-transporting ATPase subunit beta-3 isoform X1 [Meriones unguiculatus]	0.753646	0.789981
x|XP_021516088.1|septin-11 isoform X4 [Meriones unguiculatus]	0.753263	1.13666
x|XP_021492983.1|septin-8 isoform X1 [Meriones unguiculatus]	0.75275	1.46487
x|XP_021491939.1|switch-associated protein 70 isoform X1 [Meriones unguiculatus]	0.752711	1.16454
x|XP_021518449.1|ubiquitin carboxyl-terminal hydrolase 4 isoform X1 [Meriones unguiculatus]	0.752455	1.29299
x|XP_021498435.1|nucleolar transcription factor 1 isoform X1 [Meriones unguiculatus]	0.752333	0.931618
x|XP_021507608.1|surfeit locus protein 1 isoform X1 [Meriones unguiculatus]	0.751687	0.623952
x|XP_021481941.1|mannose-1-phosphate guanyltransferase alpha [Meriones unguiculatus]	0.751241	1.11557
x|XP_021514805.1|serum albumin-like [Meriones unguiculatus]	0.749789	1.185
x|XP_021507521.1|heterogeneous nuclear ribonucleoprotein U-like protein 2 [Meriones unguiculatus]	0.749373	1.15756
x|XP_021508935.1|RNA-binding protein 47 isoform X1 [Meriones unguiculatus]	0.748586	1.0792
x|XP_021515327.1|phosphoserine aminotransferase [Meriones unguiculatus]	0.748015	0.523509
x|XP_021489077.1|nuclear autoantigenic sperm protein isoform X1 [Meriones unguiculatus]	0.748002	0.73273
x|XP_021484172.1|desmoglein-2-like; partial [Meriones unguiculatus]	0.747726	0.87549
x|XP_021482611.1|Golgi-associated plant pathogenesis-related protein 1 [Meriones unguiculatus]	0.747316	1.24554
x|XP_021507532.1|4F2 cell-surface antigen heavy chain [Meriones unguiculatus]	0.7461	0.725486
x|XP_021514329.1|plectin isoform X11 [Meriones unguiculatus]	0.746089	1.46487
x|XP_021519900.1|trafficking protein particle complex subunit 8 isoform X1 [Meriones unguiculatus]	0.746082	0.633243
x|XP_021495170.1|serine/threonine-protein phosphatase 4 regulatory subunit 2 isoform X1 [Meriones unguiculatus]	0.745932	1.22936
x|XP_021497764.1|clustered mitochondria protein homolog isoform X1 [Meriones unguiculatus]	0.745236	1.00318
x|XP_021520439.1|eukaryotic translation initiation factor 3 subunit A [Meriones unguiculatus]	0.743146	1.24554
x|XP_021504291.1|UBX domain-containing protein 4 isoform X1 [Meriones unguiculatus]	0.742943	1.04431
x|XP_021506518.1|kinectin [Meriones unguiculatus]	0.742588	1.05393
x|XP_021491107.1|transmembrane protein 214 [Meriones unguiculatus]	0.742068	1.22231
x|XP_021499459.1|dynamin-2 isoform X1 [Meriones unguiculatus]	0.741441	1.23856
x|XP_021494277.1|phenylalanine--tRNA ligase beta subunit [Meriones unguiculatus]	0.741377	1.13393
x|XP_021497038.1|immunity-related GTPase family M protein 1-like isoform X2 [Meriones unguiculatus]	0.741149	1.54068
x|XP_021514603.1|AP-3 complex subunit sigma-2 [Meriones unguiculatus]	0.740297	1.44647
x|XP_021503302.1|eukaryotic translation initiation factor 2A [Meriones unguiculatus]	0.74014	0.938703
x|XP_021499097.1|serine/threonine-protein kinase N2 isoform X1 [Meriones unguiculatus]	0.739361	1.17333
x|XP_021510991.1|lysosome-associated membrane glycoprotein 1 isoform X1 [Meriones unguiculatus]	0.739038	1.31422
x|XP_021505863.1|thyroid receptor-interacting protein 11 isoform X1 [Meriones unguiculatus]	0.738764	0.836941
x|XP_021492851.1|28S ribosomal protein S34; mitochondrial [Meriones unguiculatus]	0.738296	0.779232
x|XP_021497295.1|integrin alpha-3 [Meriones unguiculatus]	0.736887	1.45257
x|XP_021512176.1|N-acylneuraminate cytidylyltransferase [Meriones unguiculatus]	0.735095	1.23635
x|XP_021514944.1|emerin [Meriones unguiculatus]	0.735072	1.0709
x|XP_021496814.1|alanyl-tRNA editing protein Aarsd1 [Meriones unguiculatus]	0.734981	0.999154
x|XP_021507402.1|sequestosome-1 isoform X1 [Meriones unguiculatus]	0.734831	1.0162
x|XP_021518807.1|eukaryotic translation initiation factor 2 subunit 2 isoform X1 [Meriones unguiculatus]	0.734353	0.783714
x|XP_021499545.1|synaptotagmin-like protein 1 isoform X1 [Meriones unguiculatus]	0.734176	0.638004
x|XP_021518148.1|chloride intracellular channel protein 4 [Meriones unguiculatus]	0.733161	1.11928
x|XP_021491439.1|beta-galactosidase [Meriones unguiculatus]	0.732698	0.832898
x|XP_021493153.1|tether containing UBX domain for GLUT4 isoform X1 [Meriones unguiculatus]	0.73241	0.911418
x|XP_021486840.1|zinc finger protein ZFPM1 isoform X1 [Meriones unguiculatus]	0.730802	0.543379
x|XP_021499633.1|protein YIF1B isoform X1 [Meriones unguiculatus]	0.730726	0.750038
x|XP_021517240.1|rho-associated protein kinase 1 isoform X1 [Meriones unguiculatus]	0.729805	1.19387
x|XP_021504878.1|ribonucleoprotein PTB-binding 1 [Meriones unguiculatus]	0.727045	0.499715
x|XP_021491030.1|protein HID1 [Meriones unguiculatus]	0.726867	1.2735
x|XP_021496610.1|thioredoxin reductase 1; cytoplasmic isoform X1 [Meriones unguiculatus]	0.726269	1.13393
x|XP_021511244.1|epoxide hydrolase 1 [Meriones unguiculatus]	0.725649	1.35952
x|XP_021492490.1|putative hydrolase RBBP9 [Meriones unguiculatus]	0.723916	0.886626
x|XP_021495565.1|collagen alpha-4(VI) chain-like [Meriones unguiculatus]	0.722635	0.706574
x|XP_021491573.1|mitogen-activated protein kinase 3 [Meriones unguiculatus]	0.722363	1.33633
x|XP_021511108.1|laminin subunit beta-3 [Meriones unguiculatus]	0.721294	0.652
x|XP_021514029.1|mitogen-activated protein kinase kinase kinase kinase 4 isoform X1 [Meriones unguiculatus]	0.719501	0.959382
x|XP_021488085.1|heme oxygenase 2 [Meriones unguiculatus]	0.718888	1.0867
x|XP_021509251.1|protein numb homolog isoform X1 [Meriones unguiculatus]	0.717787	1.22219
x|XP_021492716.1|triosephosphate isomerase [Meriones unguiculatus]	0.71773	0.951104
x|XP_021506378.1|TSC22 domain family protein 4 isoform X2 [Meriones unguiculatus]	0.717657	0.465966
x|XP_021508128.1|eukaryotic translation initiation factor 3 subunit G [Meriones unguiculatus]	0.717443	1.19227
x|XP_021497473.1|asparagine--tRNA ligase; cytoplasmic isoform X1 [Meriones unguiculatus]	0.716514	0.898079
x|XP_021505788.1|polypeptide N-acetylgalactosaminyltransferase 2 [Meriones unguiculatus]	0.716112	0.245481
x|XP_021500795.1|D-beta-hydroxybutyrate dehydrogenase; mitochondrial [Meriones unguiculatus]	0.716001	0.616435
x|XP_021507709.1|nuclear mitotic apparatus protein 1 [Meriones unguiculatus]	0.715971	1.12779
x|XP_021505728.1|BMP-2-inducible protein kinase isoform X1 [Meriones unguiculatus]	0.715626	0.767562
x|XP_021487942.1|phenylalanine--tRNA ligase alpha subunit [Meriones unguiculatus]	0.714713	1.09352
x|XP_021489710.1|liprin-alpha-1 isoform X1 [Meriones unguiculatus]	0.711614	0.628156
x|XP_021518852.1|annexin A11 [Meriones unguiculatus]	0.710444	1.02299
x|XP_021487952.1|dnaJ homolog subfamily B member 1 [Meriones unguiculatus]	0.710327	1.04306
x|XP_021520416.1|ankyrin repeat domain-containing protein 17 isoform X1 [Meriones unguiculatus]	0.709979	1.43928
x|XP_021499795.1|28S ribosomal protein S27; mitochondrial [Meriones unguiculatus]	0.709549	0.73273
x|XP_021482747.1|sterol-4-alpha-carboxylate 3-dehydrogenase; decarboxylating [Meriones unguiculatus]	0.708898	1.02912
x|XP_021484130.1|collagen alpha-1(XII) chain [Meriones unguiculatus]	0.708782	0.406466
x|XP_021500944.1|protein unc-45 homolog A isoform X1 [Meriones unguiculatus]	0.70813	1.18392
x|XP_021493724.1|regulator of nonsense transcripts 1 isoform X1 [Meriones unguiculatus]	0.707344	0.870945
x|XP_021493658.1|SH2 domain-containing protein 4A [Meriones unguiculatus]	0.706191	1.20799
x|XP_021482016.1|fatty aldehyde dehydrogenase isoform X1 [Meriones unguiculatus]	0.705818	0.751354
x|XP_021514121.1|protein scribble homolog isoform X1 [Meriones unguiculatus]	0.705255	0.614323
x|XP_021499582.1|wiskott-Aldrich syndrome protein family member 2 [Meriones unguiculatus]	0.702674	1.33302
x|XP_021483678.1|staphylococcal nuclease domain-containing protein 1-like; partial [Meriones unguiculatus]	0.702494	1.20799
x|XP_021494704.1|protein DEK [Meriones unguiculatus]	0.702261	0.849251
x|XP_021508099.1|60S ribosomal protein L3 [Meriones unguiculatus]	0.701286	1.44647
x|XP_021507886.1|golgin subfamily A member 4 isoform X1 [Meriones unguiculatus]	0.701116	0.848625
x|XP_021488199.1|alanine--tRNA ligase; cytoplasmic [Meriones unguiculatus]	0.699783	0.973544
x|XP_021493064.1|protein disulfide-isomerase [Meriones unguiculatus]	0.699768	1.269
x|XP_021507732.1|serine/threonine-protein kinase PRP4 homolog isoform X1 [Meriones unguiculatus]	0.698806	1.17995
x|XP_021501762.1|protein transport protein Sec31A isoform X3 [Meriones unguiculatus]	0.698135	1.04404
x|XP_021483014.1|very-long-chain 3-oxoacyl-CoA reductase [Meriones unguiculatus]	0.697601	1.04431
x|XP_021495295.1|apoptotic chromatin condensation inducer in the nucleus isoform X1 [Meriones unguiculatus]	0.696916	0.988386
x|XP_021502217.1|FYVE and coiled-coil domain-containing protein 1 [Meriones unguiculatus]	0.696307	1.27239
x|XP_021489609.1|aldehyde dehydrogenase family 16 member A1 [Meriones unguiculatus]	0.695619	0.938703
x|XP_021494600.1|plexin-B2 isoform X1 [Meriones unguiculatus]	0.695569	0.829947
x|XP_021500440.1|glycerol-3-phosphate phosphatase [Meriones unguiculatus]	0.694184	0.942486
x|XP_021497676.1|CDK5 regulatory subunit-associated protein 3 [Meriones unguiculatus]	0.692599	1.08605
x|XP_021505157.1|serine/threonine-protein phosphatase 2B catalytic subunit alpha isoform [Meriones unguiculatus]	0.691137	0.84673
x|XP_021519282.1|low molecular weight phosphotyrosine protein phosphatase isoform X2 [Meriones unguiculatus]	0.689705	0.604778
x|XP_021503276.1|EH domain-containing protein 4 [Meriones unguiculatus]	0.689012	0.898079
x|XP_021496389.1|MICAL-like protein 2 isoform X1 [Meriones unguiculatus]	0.68836	0.216605
x|XP_021519747.1|60S ribosomal protein L14 [Meriones unguiculatus]	0.687409	0.728928
x|XP_021516600.1|protein KTI12 homolog [Meriones unguiculatus]	0.686498	1.08991
x|XP_021516804.1|UPF0729 protein C18orf32 homolog [Meriones unguiculatus]	0.686403	1.132
x|XP_021489488.1|reticulocalbin-3 [Meriones unguiculatus]	0.686099	0.247625
x|XP_021490474.1|serine/threonine-protein kinase PAK 1 [Meriones unguiculatus]	0.68597	0.978171
x|XP_021497690.1|puromycin-sensitive aminopeptidase [Meriones unguiculatus]	0.685651	0.783714
x|XP_021502105.1|FAS-associated factor 2 isoform X1 [Meriones unguiculatus]	0.683607	1.00241
x|XP_021486549.1|protein DDI1 homolog 2 [Meriones unguiculatus]	0.682286	1.00241
x|XP_021490651.1|disco-interacting protein 2 homolog B-like [Meriones unguiculatus]	0.680145	1.22936
x|XP_021488264.1|serine/threonine-protein kinase WNK1 isoform X1 [Meriones unguiculatus]	0.679617	0.711606
x|XP_021498507.1|ubiquitin carboxyl-terminal hydrolase 8 isoform X1 [Meriones unguiculatus]	0.678888	1.1088
x|XP_021501908.1|transaldolase [Meriones unguiculatus]	0.678796	1.13731
x|XP_021506202.1|U4/U6 small nuclear ribonucleoprotein Prp3 isoform X1 [Meriones unguiculatus]	0.678528	1.11923
x|XP_021508849.1|tripartite motif-containing protein 12A-like [Meriones unguiculatus]	0.678448	0.794891
x|XP_021501365.1|ADP-ribosylation factor GTPase-activating protein 1 isoform X1 [Meriones unguiculatus]	0.67839	0.95452
x|XP_021495060.1|leucine-rich repeat-containing protein 57 isoform X2 [Meriones unguiculatus]	0.677105	0.753144
x|XP_021501934.1|sickle tail protein homolog isoform X1 [Meriones unguiculatus]	0.676831	0.780116
x|XP_021490808.1|aldose reductase-related protein 2 [Meriones unguiculatus]	0.676342	0.610948
x|XP_021489306.1|calpain-2 catalytic subunit [Meriones unguiculatus]	0.676225	1.41754
x|XP_021491780.1|cleavage and polyadenylation specificity factor subunit 7 isoform X1 [Meriones unguiculatus]	0.674931	0.9891
x|XP_021511017.1|cytoplasmic dynein 1 light intermediate chain 2 [Meriones unguiculatus]	0.674903	1.09959
x|XP_021507409.1|TBC1 domain family member 9B isoform X1 [Meriones unguiculatus]	0.674397	1.00348
x|XP_021484735.1|protein argonaute-2 isoform X1 [Meriones unguiculatus]	0.674325	0.86506
x|XP_021483737.1|thioredoxin [Meriones unguiculatus]	0.674113	1.26804
x|XP_021486022.1|NAD-dependent protein deacylase sirtuin-5; mitochondrial [Meriones unguiculatus]	0.673977	0.495968
x|XP_021518811.1|RNA-binding protein Raly isoform X2 [Meriones unguiculatus]	0.672828	1.02429
x|XP_021502527.1|LIM and SH3 domain protein 1 [Meriones unguiculatus]	0.671727	1.33469
x|XP_021497943.1|peroxiredoxin-5; mitochondrial [Meriones unguiculatus]	0.669783	0.805219
x|XP_021501190.1|E3 UFM1-protein ligase 1 [Meriones unguiculatus]	0.669718	1.00241
x|XP_021514111.1|talin-1 isoform X1 [Meriones unguiculatus]	0.668969	1.08054
x|XP_021503907.1|protein TBRG4 [Meriones unguiculatus]	0.668013	1.07151
x|XP_021489673.1|nitric oxide synthase-interacting protein [Meriones unguiculatus]	0.667108	0.490943
x|XP_021519770.1|dolichyl-diphosphooligosaccharide--protein glycosyltransferase subunit 2 isoform X1 [Meriones unguiculatus]	0.66689	0.889387
x|XP_021496768.1|protein transport protein Sec16A isoform X5 [Meriones unguiculatus]	0.666886	0.844869
x|XP_021509792.1|WD repeat-containing protein 1 [Meriones unguiculatus]	0.666407	1.20877
x|XP_021513239.1|elongation factor Ts; mitochondrial [Meriones unguiculatus]	0.666385	0.493738
x|XP_021483680.1|septin-6 isoform X1 [Meriones unguiculatus]	0.666381	1.12779
x|XP_021513176.1|heterogeneous nuclear ribonucleoprotein U-like protein 1 isoform X1 [Meriones unguiculatus]	0.665317	0.567918
x|XP_021486451.1|heterochromatin protein 1-binding protein 3 isoform X3 [Meriones unguiculatus]	0.664048	1.04079
x|XP_021517318.1|immunoglobulin-binding protein 1 [Meriones unguiculatus]	0.663069	0.849041
x|XP_021491591.1|sulfotransferase 1A1 [Meriones unguiculatus]	0.662874	0.940653
x|XP_021509577.1|double-strand-break repair protein rad21 homolog [Meriones unguiculatus]	0.662597	1.12537
x|XP_021506859.1|vesicle transport through interaction with t-SNAREs homolog 1B [Meriones unguiculatus]	0.662392	1.132
x|XP_021481951.1|keratin; type I cytoskeletal 19 [Meriones unguiculatus]	0.66221	0.669901
x|XP_021489216.1|paired amphipathic helix protein Sin3a isoform X1 [Meriones unguiculatus]	0.661984	1.27639
x|XP_021511887.1|coronin-1B [Meriones unguiculatus]	0.660693	1.309
x|XP_021513205.1|polyadenylate-binding protein 1 [Meriones unguiculatus]	0.660385	1.13855
x|XP_021509779.1|endoplasmic reticulum resident protein 44 [Meriones unguiculatus]	0.659622	1.08161
x|XP_021490725.1|conserved oligomeric Golgi complex subunit 3 [Meriones unguiculatus]	0.659449	0.614323
x|XP_021508917.1|activator of 90 kDa heat shock protein ATPase homolog 1 [Meriones unguiculatus]	0.658907	0.995575
x|XP_021517325.1|V-type proton ATPase subunit C 1 isoform X1 [Meriones unguiculatus]	0.658866	0.927903
x|XP_021489421.1|pleckstrin homology domain-containing family A member 6 isoform X1 [Meriones unguiculatus]	0.658655	0.69037
x|XP_021515821.1|1-phosphatidylinositol 4;5-bisphosphate phosphodiesterase beta-4; partial [Meriones unguiculatus]	0.65793	0.866355
x|XP_021516380.1|glycogen phosphorylase; brain form [Meriones unguiculatus]	0.657023	1.27516
x|XP_021516125.1|torsin-1A-interacting protein 2-like isoform X1 [Meriones unguiculatus]	0.656822	0.731738
x|XP_021487475.1|malectin isoform X1 [Meriones unguiculatus]	0.656213	0.976698
x|XP_021489079.1|E3 ubiquitin-protein ligase HECTD3 [Meriones unguiculatus]	0.65596	0.478893
x|XP_021497130.1|receptor expression-enhancing protein 5 [Meriones unguiculatus]	0.655646	1.55216
x|XP_021493750.1|manganese-transporting ATPase 13A1 [Meriones unguiculatus]	0.654733	1.24554
x|XP_021499408.1|NADH dehydrogenase [ubiquinone] 1 beta subcomplex subunit 9 [Meriones unguiculatus]	0.653939	0.308335
x|XP_021503657.1|cAMP-dependent protein kinase catalytic subunit beta isoform X1 [Meriones unguiculatus]	0.653917	1.11782
x|XP_021499908.1|peptidyl-prolyl cis-trans isomerase B [Meriones unguiculatus]	0.652735	1.10944
x|XP_021506963.1|putative pre-mRNA-splicing factor ATP-dependent RNA helicase DHX16 [Meriones unguiculatus]	0.652626	0.416147
x|XP_021506711.1|cell cycle control protein 50B [Meriones unguiculatus]	0.652538	0.718763
x|XP_021493997.1|nuclear receptor coactivator 5 isoform X1 [Meriones unguiculatus]	0.652285	0.807994
x|XP_021495246.1|ribosome biogenesis protein NSA2 homolog [Meriones unguiculatus]	0.651627	0.618638
x|XP_021490044.1|heterogeneous nuclear ribonucleoprotein L-like [Meriones unguiculatus]	0.65156	1.07874
x|XP_021486433.1|dolichyl-diphosphooligosaccharide--protein glycosyltransferase 48 kDa subunit [Meriones unguiculatus]	0.651369	0.915508
x|XP_021509839.1|protein AHNAK2 isoform X2 [Meriones unguiculatus]	0.651068	0.691262
x|XP_021506857.1|V-type proton ATPase subunit D [Meriones unguiculatus]	0.650486	0.750038
x|XP_021513946.1|catenin beta-1 [Meriones unguiculatus]	0.649582	1.0358
x|XP_021491727.1|DNA damage-binding protein 1 [Meriones unguiculatus]	0.648949	1.29718
x|XP_021507792.1|60S ribosomal protein L7 [Meriones unguiculatus]	0.648551	1.10944
x|XP_021505310.1|PDZ domain-containing protein GIPC2 [Meriones unguiculatus]	0.646907	0.839979
x|XP_021487990.1|tumor protein D52 [Meriones unguiculatus]	0.646762	0.578793
x|XP_021511675.1|dolichyl-diphosphooligosaccharide--protein glycosyltransferase subunit STT3B [Meriones unguiculatus]	0.645753	0.668844
x|XP_021489341.1|dynactin subunit 4 isoform X2 [Meriones unguiculatus]	0.644561	0.670385
x|XP_021500390.1|3-phosphoinositide-dependent protein kinase 1 [Meriones unguiculatus]	0.644266	1.12779
x|XP_021513638.1|DIS3-like exonuclease 2 [Meriones unguiculatus]	0.644018	1.19367
x|XP_021504313.1|ras GTPase-activating protein-binding protein 2 isoform X1 [Meriones unguiculatus]	0.643438	0.966734
x|XP_021493666.1|60S ribosomal protein L18a [Meriones unguiculatus]	0.643406	0.942486
x|XP_021485894.1|ubiquilin-2 [Meriones unguiculatus]	0.643371	1.0536
x|XP_021516984.1|sorting nexin-27 [Meriones unguiculatus]	0.642485	1.08698
x|XP_021487497.1|protein GPR108 [Meriones unguiculatus]	0.641416	0.397985
x|XP_021497589.1|polypyrimidine tract-binding protein 1 isoform X1 [Meriones unguiculatus]	0.641387	1.2829
x|XP_021517945.1|tyrosine-protein kinase Yes [Meriones unguiculatus]	0.640617	0.938703
x|XP_021486534.1|nuclear pore complex protein Nup50 [Meriones unguiculatus]	0.639745	0.779223
x|XP_021496060.1|septin-9 isoform X1 [Meriones unguiculatus]	0.638504	1.24554
x|XP_021517567.1|niban-like protein 1 [Meriones unguiculatus]	0.638492	1.07702
x|XP_021494743.1|lambda-crystallin homolog [Meriones unguiculatus]	0.638133	0.703523
x|XP_021490649.1|LIM domain and actin-binding protein 1 [Meriones unguiculatus]	0.63794	0.913102
x|XP_021491210.1|C-1-tetrahydrofolate synthase; cytoplasmic [Meriones unguiculatus]	0.637107	1.00029
x|XP_021511736.1|CD166 antigen isoform X1 [Meriones unguiculatus]	0.636834	0.886626
x|XP_021504692.1|AP-2 complex subunit beta isoform X1 [Meriones unguiculatus]	0.636369	1.34362
x|XP_021490281.1|pleiotropic regulator 1 [Meriones unguiculatus]	0.635685	0.644529
x|XP_021503468.1|ubiquitin-like modifier-activating enzyme 5 isoform X1 [Meriones unguiculatus]	0.634315	1.12905
x|XP_021493656.1|E3 ubiquitin-protein ligase NEDD4 isoform X1 [Meriones unguiculatus]	0.633893	0.988974
x|XP_021496638.1|calpain small subunit 1 [Meriones unguiculatus]	0.633471	1.27639
x|XP_021512038.1|B-cell receptor-associated protein 31 [Meriones unguiculatus]	0.63323	1.41338
x|XP_021499026.1|dual specificity mitogen-activated protein kinase kinase 4 isoform X2 [Meriones unguiculatus]	0.632756	1.10813
x|XP_021511433.1|mucin-5AC-like [Meriones unguiculatus]	0.63232	0.512018
x|XP_021501012.1|vacuolar-sorting protein SNF8 [Meriones unguiculatus]	0.632309	1.19453
x|XP_021485069.1|la-related protein 4B; partial [Meriones unguiculatus]	0.631765	0.660763
x|XP_021494482.1|dolichyl-diphosphooligosaccharide--protein glycosyltransferase subunit 1 [Meriones unguiculatus]	0.631553	1.08828
x|XP_021504476.1|retinoid-inducible serine carboxypeptidase isoform X1 [Meriones unguiculatus]	0.631518	0.390327
x|XP_021484170.1|desmoglein-2; partial [Meriones unguiculatus]	0.630704	0.754634
x|XP_021507955.1|pescadillo homolog [Meriones unguiculatus]	0.630643	0.205841
x|XP_021510977.1|laminin subunit alpha-2-like; partial [Meriones unguiculatus]	0.630337	0.389204
x|XP_021499362.1|alpha-adducin isoform X1 [Meriones unguiculatus]	0.629713	0.766415
x|XP_021489919.1|endoplasmic reticulum metallopeptidase 1 isoform X1 [Meriones unguiculatus]	0.629086	0.697235
x|XP_021482687.1|eukaryotic translation initiation factor 2 subunit 3-like [Meriones unguiculatus]	0.628369	1.34362
x|XP_021509187.1|mannose-6-phosphate isomerase [Meriones unguiculatus]	0.627186	0.934398
x|XP_021517245.1|THO complex subunit 1 [Meriones unguiculatus]	0.626866	0.711219
x|XP_021504228.1|alpha-enolase [Meriones unguiculatus]	0.626678	0.764149
x|XP_021519395.1|sorting nexin-2 [Meriones unguiculatus]	0.626619	1.07151
x|XP_021489076.1|alcohol dehydrogenase [NADP(+)] [Meriones unguiculatus]	0.626389	1.05083
x|XP_021496996.1|nuclear-interacting partner of ALK isoform X1 [Meriones unguiculatus]	0.626186	1.08161
x|XP_021501636.1|tripeptidyl-peptidase 2-like; partial [Meriones unguiculatus]	0.625429	0.941416
x|XP_021504630.1|tight junction protein ZO-2 isoform X1 [Meriones unguiculatus]	0.625048	0.859439
x|XP_021506198.1|extracellular matrix protein 1 isoform X1 [Meriones unguiculatus]	0.624737	0.216605
x|XP_021492860.1|adenylate kinase 2; mitochondrial isoform X1 [Meriones unguiculatus]	0.624426	0.718343
x|XP_021499249.1|ribosomal protein S6 kinase alpha-1 isoform X1 [Meriones unguiculatus]	0.622534	0.651806
x|XP_021494685.1|probable tRNA N6-adenosine threonylcarbamoyltransferase [Meriones unguiculatus]	0.620769	1.03604
x|XP_021485233.1|golgin subfamily A member 5; partial [Meriones unguiculatus]	0.620558	1.04299
x|XP_021518396.1|sulfotransferase 1C2 [Meriones unguiculatus]	0.620537	0.657563
x|XP_021486721.1|N-alpha-acetyltransferase 15; NatA auxiliary subunit [Meriones unguiculatus]	0.618919	0.550274
x|XP_021497476.1|ferrochelatase; mitochondrial isoform X1 [Meriones unguiculatus]	0.61842	1.0792
x|XP_021493057.1|L-xylulose reductase [Meriones unguiculatus]	0.618415	1.00938
x|XP_021497809.1|symplekin isoform X1 [Meriones unguiculatus]	0.618408	0.261595
x|XP_021499342.1|huntingtin [Meriones unguiculatus]	0.618236	1.13759
x|XP_021490757.1|glutaredoxin-3 [Meriones unguiculatus]	0.617975	0.988974
x|XP_021516063.1|threonine synthase-like 1 [Meriones unguiculatus]	0.61722	0.503651
x|XP_021498540.1|FACT complex subunit SSRP1 [Meriones unguiculatus]	0.61642	0.80076
x|XP_021510392.1|dynactin subunit 1-like isoform X5 [Meriones unguiculatus]	0.616078	1.24182
x|XP_021511169.1|ATP-binding cassette sub-family D member 3 [Meriones unguiculatus]	0.615186	0.85009
x|XP_021497252.1|casein kinase II subunit alpha' isoform X1 [Meriones unguiculatus]	0.613931	0.724456
x|XP_021493721.1|inositol-3-phosphate synthase 1 [Meriones unguiculatus]	0.612265	1.27398
x|XP_021509655.1|mitochondrial import receptor subunit TOM5 homolog [Meriones unguiculatus]	0.61176	1.08828
x|XP_021509505.1|epidermal growth factor receptor substrate 15-like 1 isoform X4 [Meriones unguiculatus]	0.611149	0.763916
x|XP_021515346.1|PDZ and LIM domain protein 5 isoform X1 [Meriones unguiculatus]	0.610365	0.882641
x|XP_021509282.1|peptidyl-prolyl cis-trans isomerase D [Meriones unguiculatus]	0.610313	1.41958
x|XP_021509151.1|argininosuccinate synthase [Meriones unguiculatus]	0.609609	0.921696
x|XP_021515096.1|protein PRRC2C isoform X1 [Meriones unguiculatus]	0.608236	0.524534
x|XP_021488386.1|AP-1 complex subunit beta-1 isoform X1 [Meriones unguiculatus]	0.607993	1.22224
x|XP_021516104.1|gem-associated protein 5 isoform X1 [Meriones unguiculatus]	0.607872	0.339457
x|XP_021491621.1|TBC1 domain family member 10B [Meriones unguiculatus]	0.607761	0.915123
x|XP_021493082.1|hepatocyte growth factor-regulated tyrosine kinase substrate isoform X1 [Meriones unguiculatus]	0.607732	1.38397
x|XP_021482290.1|60S ribosomal protein L5 isoform X1 [Meriones unguiculatus]	0.607434	1.05753
x|XP_021512015.1|vesicle-associated membrane protein 3 [Meriones unguiculatus]	0.607022	0.911418
x|XP_021509231.1|nuclear pore complex protein Nup205 isoform X1 [Meriones unguiculatus]	0.606754	1.05753
x|XP_021490458.1|calpain-5 isoform X1 [Meriones unguiculatus]	0.605148	1.01838
x|XP_021504302.1|general vesicular transport factor p115 isoform X1 [Meriones unguiculatus]	0.604708	1.25155
x|XP_021498178.1|phosphoribosylformylglycinamidine synthase [Meriones unguiculatus]	0.604615	0.993376
x|XP_021489097.1|peroxiredoxin-1 [Meriones unguiculatus]	0.604238	0.92412
x|XP_021518166.1|vacuolar protein sorting-associated protein 26B [Meriones unguiculatus]	0.603114	1.55216
x|XP_021484021.1|protein disulfide-isomerase TMX3 [Meriones unguiculatus]	0.603105	0.616953
x|XP_021511630.1|kinesin light chain 1 isoform X1 [Meriones unguiculatus]	0.603105	0.88824
x|XP_021481886.1|SWI/SNF-related matrix-associated actin-dependent regulator of chromatin subfamily E member 1 isoform X1 [Meriones unguiculatus]	0.602737	0.929184
x|XP_021491549.1|fructose-bisphosphate aldolase A isoform X1 [Meriones unguiculatus]	0.602123	0.849251
x|XP_021509844.1|adenylosuccinate synthetase isozyme 1 [Meriones unguiculatus]	0.60196	0.329158
x|XP_021507080.1|regulator of chromosome condensation isoform X1 [Meriones unguiculatus]	0.600749	0.978004
x|XP_021484722.1|SH3 domain-containing kinase-binding protein 1; partial [Meriones unguiculatus]	0.600417	0.288561
x|XP_021514862.1|tetraspanin-8 isoform X1 [Meriones unguiculatus]	0.599824	1.03681
x|XP_021498713.1|glutaminase kidney isoform; mitochondrial isoform X2 [Meriones unguiculatus]	0.59979	0.309883
x|XP_021512980.1|serine/threonine-protein phosphatase 6 regulatory subunit 1 [Meriones unguiculatus]	0.598393	0.97097
x|XP_021496819.1|V-type proton ATPase 116 kDa subunit a isoform X1 [Meriones unguiculatus]	0.598363	0.921082
x|XP_021517865.1|proteasome assembly chaperone 1 isoform X1 [Meriones unguiculatus]	0.598254	0.373127
x|XP_021486333.1|kinesin-1 heavy chain-like [Meriones unguiculatus]	0.597879	1.22936
x|XP_021488645.1|ran-binding protein 3 isoform X1 [Meriones unguiculatus]	0.597708	0.608764
x|XP_021511440.1|ATPase family AAA domain-containing protein 3A [Meriones unguiculatus]	0.596583	0.696549
x|XP_021502462.1|transcriptional repressor p66-beta isoform X1 [Meriones unguiculatus]	0.596351	0.73943
x|XP_021510270.1|acyl-CoA-binding domain-containing protein 5 isoform X2 [Meriones unguiculatus]	0.594789	0.713391
x|XP_021491401.1|acetyl-CoA acetyltransferase; cytosolic [Meriones unguiculatus]	0.594659	1.04095
x|XP_021520073.1|dihydropteridine reductase [Meriones unguiculatus]	0.594498	0.718557
x|XP_021500086.1|vesicle-associated membrane protein-associated protein B/C [Meriones unguiculatus]	0.593758	0.991399
x|XP_021518341.1|protein FAM98B [Meriones unguiculatus]	0.593727	0.403436
x|XP_021506166.1|tyrosine-protein phosphatase non-receptor type 12 isoform X1 [Meriones unguiculatus]	0.59354	0.842012
x|XP_021487671.1|LOW QUALITY PROTEIN: translocation protein SEC62 [Meriones unguiculatus]	0.593442	1.27927
x|XP_021491864.1|exosome component 10 [Meriones unguiculatus]	0.593353	0.728636
x|XP_021512042.1|translocon-associated protein subunit delta isoform X1 [Meriones unguiculatus]	0.593305	0.620765
x|XP_021514579.1|ribosome biogenesis protein BOP1 [Meriones unguiculatus]	0.591992	1.02836
x|XP_021496506.1|ADP-ribosylation factor GTPase-activating protein 2 isoform X1 [Meriones unguiculatus]	0.591471	0.643693
x|XP_021517566.1|GTPase IMAP family member 8 [Meriones unguiculatus]	0.591197	0.543675
x|XP_021493188.1|activity-dependent neuroprotector homeobox protein isoform X1 [Meriones unguiculatus]	0.591132	0.527294
x|XP_021516136.1|syndecan-4 [Meriones unguiculatus]	0.587621	1.07875
x|XP_021501701.1|liprin-beta-1 isoform X2 [Meriones unguiculatus]	0.587238	0.874419
x|XP_021491874.1|TAR DNA-binding protein 43 [Meriones unguiculatus]	0.586893	1.03731
x|XP_021515524.1|NEDD8-conjugating enzyme Ubc12 [Meriones unguiculatus]	0.58683	1.22949
x|XP_021506898.1|arf-GAP with coiled-coil; ANK repeat and PH domain-containing protein 2 isoform X1 [Meriones unguiculatus]	0.586345	0.509728
x|XP_021488385.1|telomeric repeat-binding factor 2 [Meriones unguiculatus]	0.586316	0.504803
x|XP_021515085.1|lamin-B1 [Meriones unguiculatus]	0.585613	1.04451
x|XP_021490551.1|ubiquitin-conjugating enzyme E2 J1 isoform X1 [Meriones unguiculatus]	0.585486	0.295756
x|XP_021519321.1|carbonic anhydrase 2 [Meriones unguiculatus]	0.58478	0.605175
x|XP_021495524.1|collagen alpha-5(VI) chain isoform X1 [Meriones unguiculatus]	0.583287	0.342244
x|XP_021492486.1|protein transport protein Sec23B isoform X1 [Meriones unguiculatus]	0.581881	0.978004
x|XP_021504789.1|stromal membrane-associated protein 1 isoform X1 [Meriones unguiculatus]	0.58163	0.758654
x|XP_021517131.1|DNA-directed RNA polymerase I subunit RPA1; partial [Meriones unguiculatus]	0.580924	0.63421
x|XP_021506330.1|flavin reductase (NADPH) [Meriones unguiculatus]	0.580839	1.04369
x|XP_021516783.1|non-specific lipid-transfer protein [Meriones unguiculatus]	0.580656	0.811727
x|XP_021494500.1|selenocysteine-specific elongation factor [Meriones unguiculatus]	0.580188	0.853558
x|XP_021482156.1|LOW QUALITY PROTEIN: ubiquitin-like-conjugating enzyme ATG3 [Meriones unguiculatus]	0.579171	0.390248
x|XP_021486298.1|acyl-coenzyme A thioesterase 9; mitochondrial; partial [Meriones unguiculatus]	0.577466	0.379382
x|XP_021508360.1|ARF GTPase-activating protein GIT1 isoform X1 [Meriones unguiculatus]	0.574642	0.438605
x|XP_021510442.1|signal transducing adapter molecule 2 [Meriones unguiculatus]	0.574543	0.800848
x|XP_021503772.1|selenium-binding protein 1 [Meriones unguiculatus]	0.574225	0.702056
x|XP_021514145.1|peroxisomal bifunctional enzyme [Meriones unguiculatus]	0.573226	0.501367
x|XP_021494302.1|dolichol-phosphate mannosyltransferase subunit 1; partial [Meriones unguiculatus]	0.572464	0.941783
x|XP_021491255.1|28S ribosomal protein S7; mitochondrial [Meriones unguiculatus]	0.570355	0.530886
x|XP_021485852.1|alpha-2-antiplasmin-like [Meriones unguiculatus]	0.568555	0.501337
x|XP_021488888.1|60S ribosomal protein L6 [Meriones unguiculatus]	0.568489	1.11167
x|XP_021492709.1|probable 28S rRNA (cytosine(4447)-C(5))-methyltransferase [Meriones unguiculatus]	0.568047	0.516748
x|XP_021514086.1|protein ELYS-like [Meriones unguiculatus]	0.567591	0.585449
x|XP_021485967.1|60S ribosomal protein L21-like; partial [Meriones unguiculatus]	0.567573	0.907445
x|XP_021505178.1|interferon-inducible double-stranded RNA-dependent protein kinase activator A [Meriones unguiculatus]	0.566469	0.842011
x|XP_021496471.1|NAD-dependent malic enzyme; mitochondrial [Meriones unguiculatus]	0.566305	0.692255
x|XP_021517921.1|mitochondrial import inner membrane translocase subunit TIM50 [Meriones unguiculatus]	0.565149	0.715904
x|XP_021500484.1|splicing factor; proline- and glutamine-rich isoform X1 [Meriones unguiculatus]	0.564966	1.14908
x|XP_021486459.1|eukaryotic translation initiation factor 4 gamma 3 isoform X1 [Meriones unguiculatus]	0.564185	0.697678
x|XP_021490864.1|choline dehydrogenase; mitochondrial [Meriones unguiculatus]	0.562633	0.429399
x|XP_021499275.1|AT-rich interactive domain-containing protein 1A isoform X1 [Meriones unguiculatus]	0.562479	0.493738
x|XP_021486471.1|endothelin-converting enzyme 1 isoform X1 [Meriones unguiculatus]	0.562419	0.338748
x|XP_021492160.1|LIM and cysteine-rich domains protein 1 [Meriones unguiculatus]	0.562328	0.456465
x|XP_021486594.1|unconventional myosin-Id [Meriones unguiculatus]	0.562183	0.797804
x|XP_021518271.1|multifunctional protein ADE2 [Meriones unguiculatus]	0.561761	0.697235
x|XP_021486081.1|ribosomal protein S6 kinase alpha-3-like; partial [Meriones unguiculatus]	0.561156	0.739883
x|XP_021515193.1|tyrosine-protein phosphatase non-receptor type 2 isoform X1 [Meriones unguiculatus]	0.560913	0.610436
x|XP_021497817.1|DNA excision repair protein ERCC-1 [Meriones unguiculatus]	0.560468	0.570816
x|XP_021499006.1|ERO1-like protein alpha [Meriones unguiculatus]	0.560234	0.879155
x|XP_021518308.1|mitochondrial import receptor subunit TOM70 [Meriones unguiculatus]	0.559351	0.812518
x|XP_021501610.1|mitogen-activated protein kinase 1 [Meriones unguiculatus]	0.558859	1.08053
x|XP_021518311.1|fibronectin type-III domain-containing protein 3A [Meriones unguiculatus]	0.55853	0.927441
x|XP_021510145.1|elongator complex protein 3 [Meriones unguiculatus]	0.55826	0.574555
x|XP_021507869.1|gamma-adducin isoform X2 [Meriones unguiculatus]	0.555201	0.683902
x|XP_021516592.1|pyruvate dehyrogenase phosphatase catalytic subunit 1 isoform X1 [Meriones unguiculatus]	0.55491	0.492378
x|XP_021513110.1|disintegrin and metalloproteinase domain-containing protein 10 [Meriones unguiculatus]	0.554693	0.763443
x|XP_021501159.1|opioid growth factor receptor-like [Meriones unguiculatus]	0.55438	0.409093
x|XP_021517012.1|complement component 1 Q subcomponent-binding protein; mitochondrial [Meriones unguiculatus]	0.553743	0.249465
x|XP_021496313.1|ubiquitin domain-containing protein UBFD1 [Meriones unguiculatus]	0.553342	0.670385
x|XP_021489939.1|phosphatidylinositol transfer protein alpha isoform isoform X1 [Meriones unguiculatus]	0.553243	0.939701
x|XP_021517976.1|5'-3' exoribonuclease 1-like; partial [Meriones unguiculatus]	0.55274	1.28357
x|XP_021504568.1|dual specificity mitogen-activated protein kinase kinase 2 isoform X1 [Meriones unguiculatus]	0.552411	0.994275
x|XP_021495993.1|hsc70-interacting protein [Meriones unguiculatus]	0.551376	0.940927
x|XP_021487940.1|very-long-chain enoyl-CoA reductase [Meriones unguiculatus]	0.547928	0.769416
x|XP_021483494.1|YTH domain-containing family protein 3 isoform X1 [Meriones unguiculatus]	0.546473	0.691633
x|XP_021503053.1|pleckstrin homology domain-containing family A member 7 isoform X1 [Meriones unguiculatus]	0.545555	0.492378
x|XP_021504614.1|programmed cell death protein 4 [Meriones unguiculatus]	0.545537	0.692639
x|XP_021510946.1|tumor protein p63-regulated gene 1-like protein [Meriones unguiculatus]	0.545106	0.435081
x|XP_021513668.1|rap1 GTPase-GDP dissociation stimulator 1 isoform X1 [Meriones unguiculatus]	0.544658	0.950623
x|XP_021490292.1|glutathione peroxidase 3 [Meriones unguiculatus]	0.544095	0.470902
x|XP_021491216.1|alpha-(1;6)-fucosyltransferase; partial [Meriones unguiculatus]	0.543569	0.54403
x|XP_021489802.1|fibrillin-2 isoform X1 [Meriones unguiculatus]	0.543251	0.516658
x|XP_021499581.1|NAD-dependent protein deacetylase sirtuin-2 isoform X1 [Meriones unguiculatus]	0.541936	0.59531
x|XP_021504333.1|pre-mRNA-processing factor 17 isoform X1 [Meriones unguiculatus]	0.540886	0.923505
x|XP_021492560.1|nicalin isoform X1 [Meriones unguiculatus]	0.540805	0.709528
x|XP_021514391.1|protein NDRG1 [Meriones unguiculatus]	0.540503	0.493823
x|XP_021519759.1|procollagen-lysine;2-oxoglutarate 5-dioxygenase 3 isoform X1 [Meriones unguiculatus]	0.538823	0.239737
x|XP_021501809.1|tumor protein D54 isoform X1 [Meriones unguiculatus]	0.538497	0.730552
x|XP_021511507.1|uncharacterized protein C6orf47 homolog [Meriones unguiculatus]	0.538134	0.721117
x|XP_021485771.1|ankyrin repeat and SAM domain-containing protein 1A isoform X1 [Meriones unguiculatus]	0.537616	0.897564
x|XP_021488640.1|lon protease homolog; mitochondrial [Meriones unguiculatus]	0.536846	0.376702
x|XP_021501729.1|coronin-1C [Meriones unguiculatus]	0.53539	1.18392
x|XP_021513776.1|hexokinase-2 isoform X1 [Meriones unguiculatus]	0.534907	0.173193
x|XP_021486974.1|myelin expression factor 2 isoform X1 [Meriones unguiculatus]	0.534329	1.02701
x|XP_021501896.1|SHC-transforming protein 1 isoform X1 [Meriones unguiculatus]	0.534252	0.578793
x|XP_021506191.1|phosphoglycerate mutase 1; partial [Meriones unguiculatus]	0.532434	0.526173
x|XP_021494261.1|translation initiation factor eIF-2B subunit epsilon [Meriones unguiculatus]	0.532429	0.915508
x|XP_021511678.1|syntaxin-8 [Meriones unguiculatus]	0.532406	0.75314
x|XP_021493134.1|COP9 signalosome complex subunit 1 isoform X1 [Meriones unguiculatus]	0.532351	1.23389
x|XP_021509206.1|vesicle-associated membrane protein-associated protein A isoform X2 [Meriones unguiculatus]	0.530907	1.00746
x|XP_021500171.1|protein phosphatase 1 regulatory subunit 21 [Meriones unguiculatus]	0.530508	0.898289
x|XP_021504049.1|unconventional myosin-XIX isoform X1 [Meriones unguiculatus]	0.530276	0.455272
x|XP_021513481.1|melanoma inhibitory activity protein 3 isoform X3 [Meriones unguiculatus]	0.530224	0.912771
x|XP_021503691.1|villin-like protein isoform X1 [Meriones unguiculatus]	0.529993	0.45443
x|XP_021514101.1|L-threonine 3-dehydrogenase; mitochondrial [Meriones unguiculatus]	0.529321	0.420871
x|XP_021492436.1|eukaryotic translation initiation factor 3 subunit D [Meriones unguiculatus]	0.528351	0.955421
x|XP_021507721.1|sphingosine-1-phosphate phosphatase 1 [Meriones unguiculatus]	0.528067	1.01898
x|XP_021510473.1|proliferation-associated protein 2G4 [Meriones unguiculatus]	0.526221	0.957072
x|XP_021509500.1|AP-1 complex subunit mu-1 [Meriones unguiculatus]	0.52492	0.823237
x|XP_021482784.1|cytoplasmic aconitate hydratase [Meriones unguiculatus]	0.524516	0.713391
x|XP_021516528.1|oxysterol-binding protein-related protein 9 isoform X1 [Meriones unguiculatus]	0.523836	0.392671
x|XP_021517267.1|mortality factor 4-like protein 2 [Meriones unguiculatus]	0.523476	0.4141
x|XP_021498496.1|nuclear pore complex protein Nup153 [Meriones unguiculatus]	0.523345	0.362133
x|XP_021509357.1|gelsolin isoform X3 [Meriones unguiculatus]	0.522645	0.729538
x|XP_021510293.1|zinc finger ZZ-type and EF-hand domain-containing protein 1-like; partial [Meriones unguiculatus]	0.52246	0.448635
x|XP_021503146.1|parafibromin; partial [Meriones unguiculatus]	0.52242	0.82502
x|XP_021490497.1|ankyrin-1 [Meriones unguiculatus]	0.522016	0.379651
x|XP_021513447.1|valacyclovir hydrolase [Meriones unguiculatus]	0.521159	0.299841
x|XP_021489897.1|putative helicase MOV-10 isoform X1 [Meriones unguiculatus]	0.520646	0.562873
x|XP_021487718.1|vigilin [Meriones unguiculatus]	0.520583	0.772169
x|XP_021509871.1|laminin subunit beta-1 isoform X1 [Meriones unguiculatus]	0.519463	0.935473
x|XP_021499684.1|afadin isoform X6 [Meriones unguiculatus]	0.519152	0.4141
x|XP_021489976.1|coiled-coil domain-containing protein 47 [Meriones unguiculatus]	0.519103	1.02554
x|XP_021486001.1|non-POU domain-containing octamer-binding protein-like [Meriones unguiculatus]	0.518136	1.14908
x|XP_021490483.1|BTB/POZ domain-containing protein KCTD14 [Meriones unguiculatus]	0.518024	0.6481
x|XP_021511019.1|NEDD8-activating enzyme E1 regulatory subunit [Meriones unguiculatus]	0.51784	0.700004
x|XP_021501380.1|LOW QUALITY PROTEIN: SCY1-like protein 2 [Meriones unguiculatus]	0.517608	0.421556
x|XP_021495919.1|tRNA (cytosine(34)-C(5))-methyltransferase [Meriones unguiculatus]	0.517012	0.249134
x|XP_021512040.1|isocitrate dehydrogenase [NAD] subunit gamma; mitochondrial isoform X1 [Meriones unguiculatus]	0.516457	0.493738
x|XP_021507052.1|ankyrin repeat and MYND domain-containing protein 2 isoform X1 [Meriones unguiculatus]	0.516273	0.558574
x|XP_021489181.1|alpha-actinin-1 isoform X1 [Meriones unguiculatus]	0.516155	0.797182
x|XP_021516151.1|histamine N-methyltransferase [Meriones unguiculatus]	0.513994	1.1518
x|XP_021502727.1|S-formylglutathione hydrolase [Meriones unguiculatus]	0.513568	0.783827
x|XP_021504806.1|cyclin-K [Meriones unguiculatus]	0.512888	0.381989
x|XP_021496953.1|heat shock protein beta-6 [Meriones unguiculatus]	0.512623	0.294139
x|XP_021501595.1|OCIA domain-containing protein 1 isoform X1 [Meriones unguiculatus]	0.512195	0.715904
x|XP_021501430.1|cTAGE family member 5 isoform X2 [Meriones unguiculatus]	0.511682	0.718557
x|XP_021519114.1|ras-related protein Rab-5A [Meriones unguiculatus]	0.511648	0.966214
x|XP_021509852.1|E3 ubiquitin-protein ligase HECTD1 isoform X1 [Meriones unguiculatus]	0.51154	0.60986
x|XP_021488332.1|vacuolar protein sorting-associated protein 4A [Meriones unguiculatus]	0.511306	0.794482
x|XP_021486805.1|60S ribosomal protein L13 [Meriones unguiculatus]	0.510529	0.964117
x|XP_021494019.1|ubiquitin-like protein fubi and ribosomal protein S30 [Meriones unguiculatus]	0.509626	0.429399
x|XP_021490233.1|prenylcysteine oxidase 1 [Meriones unguiculatus]	0.509234	0.608738
x|XP_021499640.1|28S ribosomal protein S12; mitochondrial [Meriones unguiculatus]	0.508778	0.411417
x|XP_021489033.1|rab GTPase-activating protein 1 [Meriones unguiculatus]	0.50828	0.976317
x|XP_021509715.1|protein transport protein Sec24D-like; partial [Meriones unguiculatus]	0.507928	0.877237
x|XP_021486040.1|aldo-keto reductase family 1 member C13; partial [Meriones unguiculatus]	0.507527	1.07702
x|XP_021498024.1|60 kDa heat shock protein; mitochondrial [Meriones unguiculatus]	0.507318	0.51671
x|XP_021491246.1|nostrin [Meriones unguiculatus]	0.507149	0.660329
x|XP_021508749.1|extended synaptotagmin-2 isoform X1 [Meriones unguiculatus]	0.50703	1.12116
x|XP_021514630.1|nuclear pore complex protein Nup107 isoform X1 [Meriones unguiculatus]	0.506901	0.518019
x|XP_021499305.1|alpha-mannosidase 2 isoform X1 [Meriones unguiculatus]	0.506725	0.858148
x|XP_021492539.1|tight junction protein ZO-3 [Meriones unguiculatus]	0.5061	0.592673
x|XP_021509550.1|acyl-CoA-binding protein [Meriones unguiculatus]	0.505256	0.578135
x|XP_021504935.1|LOW QUALITY PROTEIN: casein kinase II subunit alpha [Meriones unguiculatus]	0.504767	0.883769
x|XP_021518273.1|signal recognition particle subunit SRP72 [Meriones unguiculatus]	0.504437	0.683791
x|XP_021506602.1|L-2-hydroxyglutarate dehydrogenase; mitochondrial; partial [Meriones unguiculatus]	0.504343	0.381989
x|XP_021502403.1|chromatin target of PRMT1 protein isoform X1 [Meriones unguiculatus]	0.504245	0.449971
x|XP_021503619.1|SWI/SNF complex subunit SMARCC1-like; partial [Meriones unguiculatus]	0.502898	0.484126
x|XP_021493036.1|bromodomain-containing protein 3 isoform X1 [Meriones unguiculatus]	0.502855	0.58766
x|XP_021497239.1|CCR4-NOT transcription complex subunit 1 isoform X1 [Meriones unguiculatus]	0.501704	0.399371
x|XP_021506519.1|exocyst complex component 1 isoform X1 [Meriones unguiculatus]	0.501197	0.616953
x|XP_021508456.1|leucine-rich PPR motif-containing protein; mitochondrial [Meriones unguiculatus]	0.501072	0.442913
x|XP_021496257.1|regulator of microtubule dynamics protein 3 [Meriones unguiculatus]	0.499562	0.370273
x|XP_021487396.1|UPF0577 protein KIAA1324 homolog isoform X1 [Meriones unguiculatus]	0.499481	0.766388
x|XP_021491307.1|OTU domain-containing protein 4 [Meriones unguiculatus]	0.498172	0.692255
x|XP_021513923.1|RNA cytidine acetyltransferase [Meriones unguiculatus]	0.497997	0.69599
x|XP_021492492.1|alpha-taxilin [Meriones unguiculatus]	0.4979	0.779223
x|XP_021487462.1|paxillin isoform X1 [Meriones unguiculatus]	0.497246	0.447936
x|XP_021484535.1|tensin-3-like; partial [Meriones unguiculatus]	0.496962	0.604222
x|XP_021517069.1|ras-related protein Rab-27B [Meriones unguiculatus]	0.496928	0.513312
x|XP_021486339.1|kinesin-1 heavy chain-like; partial [Meriones unguiculatus]	0.496493	0.786087
x|XP_021489906.1|serine/threonine-protein phosphatase 6 regulatory subunit 3 isoform X1 [Meriones unguiculatus]	0.49637	0.582643
x|XP_021503506.1|methionine aminopeptidase 2 isoform X1 [Meriones unguiculatus]	0.495994	0.600058
x|XP_021517826.1|general transcription factor 3C polypeptide 1 [Meriones unguiculatus]	0.495987	0.129877
x|XP_021492526.1|eukaryotic translation initiation factor 3 subunit I [Meriones unguiculatus]	0.495957	0.718763
x|XP_021495845.1|kinesin light chain 4 [Meriones unguiculatus]	0.494304	0.675729
x|XP_021482225.1|F-BAR domain only protein 2 [Meriones unguiculatus]	0.494176	0.769416
x|XP_021493236.1|spartin isoform X1 [Meriones unguiculatus]	0.494124	0.591652
x|XP_021510118.1|transmembrane anterior posterior transformation protein 1 homolog [Meriones unguiculatus]	0.493584	0.940653
x|XP_021510979.1|rho GTPase-activating protein 18 [Meriones unguiculatus]	0.492658	0.201284
x|XP_021504324.1|phosphatidylinositol 4-phosphate 3-kinase C2 domain-containing subunit gamma [Meriones unguiculatus]	0.492547	0.11799
x|XP_021509244.1|trafficking protein particle complex subunit 12 [Meriones unguiculatus]	0.492329	0.962036
x|XP_021488418.1|probable ATP-dependent RNA helicase DDX56 [Meriones unguiculatus]	0.49215	0.598172
x|XP_021511464.1|alcohol dehydrogenase class-3 [Meriones unguiculatus]	0.491799	0.773866
x|XP_021501061.1|X-ray repair cross-complementing protein 5 [Meriones unguiculatus]	0.491781	0.389204
x|XP_021499559.1|carboxypeptidase N subunit 2 [Meriones unguiculatus]	0.491363	0.73943
x|XP_021505501.1|sideroflexin-3 [Meriones unguiculatus]	0.490946	0.521706
x|XP_021511842.1|agrin isoform X1 [Meriones unguiculatus]	0.490456	0.584612
x|XP_021503483.1|periostin isoform X1 [Meriones unguiculatus]	0.488709	0.544816
x|XP_021486128.1|V-type proton ATPase catalytic subunit A-like; partial [Meriones unguiculatus]	0.488646	0.769258
x|XP_021496057.1|nodal modulator 1 [Meriones unguiculatus]	0.487867	0.61449
x|XP_021512027.1|ankycorbin isoform X1 [Meriones unguiculatus]	0.486652	0.518208
x|XP_021507475.1|proteasome-associated protein ECM29 homolog isoform X1 [Meriones unguiculatus]	0.48665	0.885415
x|XP_021509746.1|U4/U6.U5 tri-snRNP-associated protein 2 [Meriones unguiculatus]	0.486302	0.553669
x|XP_021494910.1|cytoplasmic dynein 1 intermediate chain 2 isoform X1 [Meriones unguiculatus]	0.486086	1.13866
x|XP_021499478.1|ras-related protein Rab-3D [Meriones unguiculatus]	0.485055	0.89351
x|XP_021487498.1|cdc42-interacting protein 4 isoform X1 [Meriones unguiculatus]	0.485053	0.79676
x|XP_021491064.1|trifunctional enzyme subunit alpha; mitochondrial [Meriones unguiculatus]	0.484893	0.493738
x|XP_021519137.1|translocating chain-associated membrane protein 1 [Meriones unguiculatus]	0.484537	0.734887
x|XP_021500168.1|epithelial cell adhesion molecule [Meriones unguiculatus]	0.484328	0.590291
x|XP_021495535.1|protein ABHD14B [Meriones unguiculatus]	0.483619	0.433666
x|XP_021513608.1|3-ketoacyl-CoA thiolase; mitochondrial [Meriones unguiculatus]	0.482757	0.412008
x|XP_021507745.1|enoyl-CoA delta isomerase 2; mitochondrial isoform X1 [Meriones unguiculatus]	0.481968	0.396073
x|XP_021518133.1|A-kinase anchor protein 13-like; partial [Meriones unguiculatus]	0.481962	0.243912
x|XP_021509469.1|structural maintenance of chromosomes flexible hinge domain-containing protein 1 [Meriones unguiculatus]	0.481898	0.451429
x|XP_021502194.1|LOW QUALITY PROTEIN: X-ray repair cross-complementing protein 6 [Meriones unguiculatus]	0.481648	0.629359
x|XP_021496193.1|adenosylhomocysteinase [Meriones unguiculatus]	0.481384	0.85009
x|XP_021502225.1|leucine zipper transcription factor-like protein 1 [Meriones unguiculatus]	0.481318	0.133035
x|XP_021519466.1|matrix-remodeling-associated protein 7; partial [Meriones unguiculatus]	0.481075	0.16381
x|XP_021493273.1|staphylococcal nuclease domain-containing protein 1 [Meriones unguiculatus]	0.480817	0.701212
x|XP_021485126.1|peptidyl-prolyl cis-trans isomerase NIMA-interacting 4 [Meriones unguiculatus]	0.479888	1.55216
x|XP_021494467.1|histone H1x [Meriones unguiculatus]	0.478135	1.03305
x|XP_021498245.1|transcriptional repressor protein YY1 [Meriones unguiculatus]	0.478039	0.361883
x|XP_021493200.1|rho guanine nucleotide exchange factor 7 isoform X1 [Meriones unguiculatus]	0.477518	0.398867
x|XP_021487143.1|leucine zipper protein 1 [Meriones unguiculatus]	0.477326	0.16093
x|XP_021506446.1|guanine nucleotide-binding protein G(s) subunit alpha isoforms short [Meriones unguiculatus]	0.476473	0.776305
x|XP_021514966.1|rab GDP dissociation inhibitor alpha [Meriones unguiculatus]	0.476166	0.709528
x|XP_021502337.1|general transcription factor II-I isoform X1 [Meriones unguiculatus]	0.475565	0.791521
x|XP_021504402.1|ER membrane protein complex subunit 4 [Meriones unguiculatus]	0.474959	0.478063
x|XP_021496069.1|ras-interacting protein 1 [Meriones unguiculatus]	0.47419	0.460699
x|XP_021486736.1|dnaJ homolog subfamily C member 1 [Meriones unguiculatus]	0.471952	0.863122
x|XP_021488804.1|acyl-CoA dehydrogenase family member 9; mitochondrial [Meriones unguiculatus]	0.471887	0.438879
x|XP_021502975.1|TBC1 domain family member 5-like [Meriones unguiculatus]	0.471685	0.512018
x|XP_021487932.1|serine/threonine-protein kinase N1 isoform X2 [Meriones unguiculatus]	0.471198	0.581213
x|XP_021491457.1|isoleucine--tRNA ligase; mitochondrial [Meriones unguiculatus]	0.470545	0.39297
x|XP_021505722.1|nephronectin isoform X1 [Meriones unguiculatus]	0.469259	0.767562
x|XP_021488154.1|dnaJ homolog subfamily A member 3; mitochondrial isoform X1 [Meriones unguiculatus]	0.469152	0.467744
x|XP_021519252.1|uncharacterized protein LOC110565804; partial [Meriones unguiculatus]	0.469099	0.794452
x|XP_021500111.1|brefeldin A-inhibited guanine nucleotide-exchange protein 1 isoform X1 [Meriones unguiculatus]	0.468475	0.435679
x|XP_021491699.1|signal recognition particle subunit SRP68 [Meriones unguiculatus]	0.467998	0.59646
x|XP_021507277.1|beta-enolase [Meriones unguiculatus]	0.467638	0.562317
x|XP_021517612.1|glutathione peroxidase 1 [Meriones unguiculatus]	0.467625	0.51557
x|XP_021510610.1|nucleolar GTP-binding protein 1 isoform X2 [Meriones unguiculatus]	0.466826	0.109313
x|XP_021518832.1|microtubule-actin cross-linking factor 1; partial [Meriones unguiculatus]	0.466618	0.58475
x|XP_021505016.1|heat shock protein beta-1 [Meriones unguiculatus]	0.466546	0.258059
x|XP_021505221.1|endophilin-B2 isoform X2 [Meriones unguiculatus]	0.466031	0.646434
x|XP_021486414.1|unconventional myosin-XVIIIa; partial [Meriones unguiculatus]	0.464724	0.551664
x|XP_021497554.1|xaa-Pro dipeptidase isoform X1 [Meriones unguiculatus]	0.464391	0.173021
x|XP_021504293.1|angiotensinogen isoform X1 [Meriones unguiculatus]	0.464089	0.066244
x|XP_021499771.1|testin [Meriones unguiculatus]	0.463628	0.875305
x|XP_021490749.1|translationally-controlled tumor protein [Meriones unguiculatus]	0.463581	0.620765
x|XP_021487174.1|serine/arginine repetitive matrix protein 1 isoform X1 [Meriones unguiculatus]	0.462812	0.718763
x|XP_021513554.1|peptidyl-prolyl cis-trans isomerase FKBP9 [Meriones unguiculatus]	0.462695	0.51671
x|XP_021514274.1|histone deacetylase 6 [Meriones unguiculatus]	0.461787	0.669723
x|XP_021494164.1|splicing factor 1 isoform X3 [Meriones unguiculatus]	0.460322	0.576028
x|XP_021491066.1|peptidyl-tRNA hydrolase ICT1; mitochondrial isoform X1 [Meriones unguiculatus]	0.459077	0.517878
x|XP_021482434.1|microtubule-associated protein RP/EB family member 2 [Meriones unguiculatus]	0.457708	1.08161
x|XP_021491930.1|60S ribosomal protein L27a [Meriones unguiculatus]	0.456178	0.718557
x|XP_021485307.1|adaptin ear-binding coat-associated protein 2 [Meriones unguiculatus]	0.454748	0.595925
x|XP_021488770.1|PDZ and LIM domain protein 1 [Meriones unguiculatus]	0.454218	0.460699
x|XP_021495005.1|cytoskeleton-associated protein 5-like [Meriones unguiculatus]	0.453559	0.330801
x|XP_021501286.1|mitochondrial peptide methionine sulfoxide reductase; partial [Meriones unguiculatus]	0.452997	0.296055
x|XP_021490602.1|la-related protein 4 isoform X1 [Meriones unguiculatus]	0.452837	0.18669
x|XP_021490597.1|spermatogenesis-associated serine-rich protein 2 isoform X1 [Meriones unguiculatus]	0.452175	0.865601
x|XP_021498573.1|thioredoxin-related transmembrane protein 2 [Meriones unguiculatus]	0.451629	0.357678
x|XP_021500534.1|histone H1.4 [Meriones unguiculatus]	0.450886	0.567964
x|XP_021503747.1|3-oxoacyl-[acyl-carrier-protein] synthase; mitochondrial [Meriones unguiculatus]	0.450876	0.500915
x|XP_021496876.1|bifunctional coenzyme A synthase [Meriones unguiculatus]	0.450221	0.379651
x|XP_021492193.1|glutathione reductase; mitochondrial [Meriones unguiculatus]	0.449907	0.771237
x|XP_021496677.1|synapsin-2 [Meriones unguiculatus]	0.449315	0.31679
x|XP_021515210.1|cell cycle control protein 50A [Meriones unguiculatus]	0.449158	0.479499
x|XP_021513857.1|inositol monophosphatase 3 [Meriones unguiculatus]	0.448997	0.802801
x|XP_021488938.1|tight junction protein ZO-1 isoform X1 [Meriones unguiculatus]	0.448774	0.562315
x|XP_021491593.1|septin-1 [Meriones unguiculatus]	0.448	0.964117
x|XP_021486952.1|TATA-binding protein-associated factor 172 [Meriones unguiculatus]	0.44657	0.398867
x|XP_021498317.1|actin-related protein 10 [Meriones unguiculatus]	0.446526	0.615482
x|XP_021488807.1|collagen alpha-1(VI) chain [Meriones unguiculatus]	0.445932	0.7051
x|XP_021513138.1|sodium channel protein type 7 subunit alpha [Meriones unguiculatus]	0.444454	0.188457
x|XP_021499261.1|methylglutaconyl-CoA hydratase; mitochondrial isoform X2 [Meriones unguiculatus]	0.44444	0.256517
x|XP_021507430.1|carboxymethylenebutenolidase homolog [Meriones unguiculatus]	0.444003	0.939701
x|XP_021516372.1|protein phosphatase methylesterase 1; partial [Meriones unguiculatus]	0.443507	0.165715
x|XP_021491136.1|translation initiation factor eIF-2B subunit delta isoform X1 [Meriones unguiculatus]	0.443081	0.358464
x|XP_021520126.1|glucosamine-6-phosphate isomerase 1 isoform X1 [Meriones unguiculatus]	0.442749	1.01838
x|XP_021495738.1|RNA polymerase II subunit A C-terminal domain phosphatase isoform X1 [Meriones unguiculatus]	0.441917	1.04812
x|XP_021503638.1|nuclear cap-binding protein subunit 1 [Meriones unguiculatus]	0.441012	0.252589
x|XP_021491529.1|protein unc-13 homolog D isoform X1 [Meriones unguiculatus]	0.44098	0.547863
x|XP_021494706.1|thiopurine S-methyltransferase isoform X1 [Meriones unguiculatus]	0.440609	0.558409
x|XP_021518572.1|pre-mRNA-processing factor 40 homolog A-like; partial [Meriones unguiculatus]	0.43958	0.705171
x|XP_021496995.1|adenosylhomocysteinase 3 isoform X2 [Meriones unguiculatus]	0.438649	0.610436
x|XP_021485672.1|LEM domain-containing protein 2 [Meriones unguiculatus]	0.438491	0.321302
x|XP_021516043.1|mitochondrial ribonuclease P protein 1 [Meriones unguiculatus]	0.438309	0.570505
x|XP_021516402.1|junction plakoglobin [Meriones unguiculatus]	0.437613	0.73273
x|XP_021494185.1|glycogen phosphorylase; muscle form [Meriones unguiculatus]	0.437479	0.521688
x|XP_021502022.1|oxysterol-binding protein-related protein 2 [Meriones unguiculatus]	0.437374	0.443616
x|XP_021510327.1|NF-X1-type zinc finger protein NFXL1 [Meriones unguiculatus]	0.436798	0.645736
x|XP_021487608.1|integrin beta-3 [Meriones unguiculatus]	0.436718	0.659906
x|XP_021495041.1|synaptosomal-associated protein 23 isoform X1 [Meriones unguiculatus]	0.435543	0.594919
x|XP_021519365.1|protein-L-isoaspartate(D-aspartate) O-methyltransferase isoform X1 [Meriones unguiculatus]	0.434848	0.452257
x|XP_021491398.1|sorting nexin-9 [Meriones unguiculatus]	0.434461	0.393468
x|XP_021484051.1|cysteine and histidine-rich domain-containing protein 1 [Meriones unguiculatus]	0.433623	0.841298
x|XP_021492503.1|nuclear factor 1 C-type isoform X1 [Meriones unguiculatus]	0.432671	0.782918
x|XP_021491800.1|transmembrane protein 109 [Meriones unguiculatus]	0.432248	0.815226
x|XP_021491886.1|peroxisomal membrane protein PEX14 [Meriones unguiculatus]	0.432113	0.598166
x|XP_021513439.1|ribosyldihydronicotinamide dehydrogenase [quinone] isoform X1 [Meriones unguiculatus]	0.432094	0.327854
x|XP_021489229.1|chondroitin sulfate proteoglycan 4 [Meriones unguiculatus]	0.431199	0.403595
x|XP_021501722.1|transmembrane protein 119-like [Meriones unguiculatus]	0.430833	0.484126
x|XP_021492203.1|glyoxalase domain-containing protein 4 isoform X2 [Meriones unguiculatus]	0.430785	0.349499
x|XP_021498775.1|LOW QUALITY PROTEIN: luc7-like protein 3 [Meriones unguiculatus]	0.429383	0.763443
x|XP_021490575.1|probable ATP-dependent RNA helicase DDX23 [Meriones unguiculatus]	0.429309	0.373611
x|XP_021493873.1|engulfment and cell motility protein 2 isoform X1 [Meriones unguiculatus]	0.428343	0.0270465
x|XP_021487058.1|microtubule-actin cross-linking factor 1-like [Meriones unguiculatus]	0.428064	0.523294
x|XP_021513981.1|calcium-binding mitochondrial carrier protein SCaMC-1 isoform X1 [Meriones unguiculatus]	0.427946	0.349499
x|XP_021501396.1|GTPase-activating protein and VPS9 domain-containing protein 1 isoform X1 [Meriones unguiculatus]	0.427758	0.443616
x|XP_021504578.1|thimet oligopeptidase [Meriones unguiculatus]	0.427372	0.82874
x|XP_021489523.1|AP-2 complex subunit alpha-1 isoform X1 [Meriones unguiculatus]	0.426818	0.874894
x|XP_021513448.1|phosphatidylinositol 5-phosphate 4-kinase type-2 gamma isoform X1 [Meriones unguiculatus]	0.425013	0.478063
x|XP_021491838.1|histidine-rich glycoprotein [Meriones unguiculatus]	0.424697	0.16907
x|XP_021485100.1|protein Hook homolog 3-like; partial [Meriones unguiculatus]	0.424155	0.353576
x|XP_021511098.1|phosphoglycerate kinase 2 [Meriones unguiculatus]	0.423817	0.672459
x|XP_021505947.1|phosphofurin acidic cluster sorting protein 1; partial [Meriones unguiculatus]	0.423507	0.287762
x|XP_021512389.1|GRIP and coiled-coil domain-containing protein 2 isoform X1 [Meriones unguiculatus]	0.422994	0.470661
x|XP_021493375.1|28S ribosomal protein S29; mitochondrial [Meriones unguiculatus]	0.421311	0.472991
x|XP_021486760.1|oxysterol-binding protein-related protein 3 isoform X1 [Meriones unguiculatus]	0.420706	0.355663
x|XP_021500049.1|sorting nexin-3 isoform X1 [Meriones unguiculatus]	0.41937	0.604996
x|XP_021506190.1|cytosolic purine 5'-nucleotidase isoform X1 [Meriones unguiculatus]	0.418949	0.553669
x|XP_021518908.1|minor histocompatibility antigen H13 isoform X1 [Meriones unguiculatus]	0.417418	1.28811
x|XP_021487062.1|diablo homolog; mitochondrial [Meriones unguiculatus]	0.417144	0.377907
x|XP_021506094.1|fragile X mental retardation syndrome-related protein 1 isoform X1 [Meriones unguiculatus]	0.417088	0.428225
x|XP_021513170.1|protein sel-1 homolog 1 isoform X1 [Meriones unguiculatus]	0.416643	0.675726
x|XP_021498492.1|phosphatidylethanolamine-binding protein 1 [Meriones unguiculatus]	0.416638	0.494253
x|XP_021498462.1|band 3 anion transport protein [Meriones unguiculatus]	0.415747	0.540108
x|XP_021490787.1|lipoma-preferred partner; partial [Meriones unguiculatus]	0.41553	0.353647
x|XP_021487750.1|thymidylate kinase [Meriones unguiculatus]	0.414333	0.464144
x|XP_021487161.1|tissue alpha-L-fucosidase [Meriones unguiculatus]	0.413765	0.250334
x|XP_021512169.1|methylthioribulose-1-phosphate dehydratase [Meriones unguiculatus]	0.413046	0.110251
x|XP_021498583.1|catenin delta-1 isoform X7 [Meriones unguiculatus]	0.412646	0.603762
x|XP_021520554.1|tubulin alpha-4A chain [Meriones unguiculatus]	0.411767	0.604778
x|XP_021489415.1|potassium voltage-gated channel subfamily KQT member 1 [Meriones unguiculatus]	0.409986	0.243912
x|XP_021517571.1|SWI/SNF complex subunit SMARCC1; partial [Meriones unguiculatus]	0.409517	0.331904
x|XP_021498843.1|NADH-cytochrome b5 reductase 3 [Meriones unguiculatus]	0.409275	0.633429
x|XP_021508046.1|TBC1 domain family member 10A [Meriones unguiculatus]	0.40916	0.391656
x|XP_021492431.1|3-mercaptopyruvate sulfurtransferase [Meriones unguiculatus]	0.408274	0.469437
x|XP_021482521.1|OX-2 membrane glycoprotein isoform X1 [Meriones unguiculatus]	0.408151	0.356671
x|XP_021492586.1|rho guanine nucleotide exchange factor 12 isoform X1 [Meriones unguiculatus]	0.407983	0.377858
x|XP_021516766.1|vacuolar protein-sorting-associated protein 36 [Meriones unguiculatus]	0.407329	0.674774
x|XP_021494215.1|eukaryotic translation initiation factor 4 gamma 1 isoform X1 [Meriones unguiculatus]	0.407092	1.23776
x|XP_021484268.1|magnesium transporter protein 1; partial [Meriones unguiculatus]	0.407063	0.766128
x|XP_021503394.1|integrin beta-1 [Meriones unguiculatus]	0.406401	0.724184
x|XP_021504267.1|protein O-glucosyltransferase 1 isoform X1 [Meriones unguiculatus]	0.406227	0.107645
x|XP_021508623.1|lipopolysaccharide-responsive and beige-like anchor protein isoform X1 [Meriones unguiculatus]	0.406066	0.519358
x|XP_021488896.1|ras-related protein Ral-B [Meriones unguiculatus]	0.40567	0.482972
x|XP_021483526.1|ancient ubiquitous protein 1 [Meriones unguiculatus]	0.405595	0.153696
x|XP_021504487.1|tyrosine-protein kinase JAK1 [Meriones unguiculatus]	0.40558	0.174361
x|XP_021495526.1|aminoacylase-1 isoform X1 [Meriones unguiculatus]	0.405042	0.529154
x|XP_021509034.1|stress-70 protein; mitochondrial [Meriones unguiculatus]	0.404497	0.518019
x|XP_021513616.1|protein MAL2 [Meriones unguiculatus]	0.404405	0.156013
x|XP_021497936.1|serine/threonine-protein kinase MARK2 isoform X1 [Meriones unguiculatus]	0.40438	0.458886
x|XP_021508887.1|serine/threonine-protein phosphatase 4 regulatory subunit 3A isoform X1 [Meriones unguiculatus]	0.403789	0.338962
x|XP_021509558.1|acid ceramidase [Meriones unguiculatus]	0.403589	0.692515
x|XP_021489091.1|uroporphyrinogen decarboxylase [Meriones unguiculatus]	0.403585	0.181564
x|XP_021490880.1|signal peptidase complex subunit 1 [Meriones unguiculatus]	0.40271	0.897564
x|XP_021507337.1|mitochondrial 2-oxoglutarate/malate carrier protein [Meriones unguiculatus]	0.401991	0.5211
x|XP_021506876.1|core histone macro-H2A.1 [Meriones unguiculatus]	0.4009	0.331473
x|XP_021518084.1|dystonin isoform X1 [Meriones unguiculatus]	0.400225	0.2444
x|XP_021516356.1|glutathione peroxidase 7 [Meriones unguiculatus]	0.399209	0.15209
x|XP_021495572.1|erlin-2 isoform X1 [Meriones unguiculatus]	0.398535	0.754634
x|XP_021515166.1|protein FAM98A [Meriones unguiculatus]	0.397849	0.190937
x|XP_021514659.1|diacylglycerol O-acyltransferase 1 [Meriones unguiculatus]	0.397064	0.986785
x|XP_021485872.1|eukaryotic translation initiation factor 3 subunit L-like; partial [Meriones unguiculatus]	0.396711	0.922725
x|XP_021518444.1|dual specificity tyrosine-phosphorylation-regulated kinase 1A isoform X2 [Meriones unguiculatus]	0.395444	0.146402
x|XP_021504899.1|elongator complex protein 2 isoform X1 [Meriones unguiculatus]	0.394898	0.222131
x|XP_021517416.1|delta-sarcoglycan; partial [Meriones unguiculatus]	0.393727	0.205732
x|XP_021487339.1|S-adenosylhomocysteine hydrolase-like protein 1 [Meriones unguiculatus]	0.393578	0.603625
x|XP_021509772.1|GTPase KRas isoform X2 [Meriones unguiculatus]	0.391951	0.274902
x|XP_021501637.1|clathrin light chain A isoform X1 [Meriones unguiculatus]	0.391707	0.371874
x|XP_021483503.1|acyl-protein thioesterase 1 [Meriones unguiculatus]	0.391391	0.886626
x|XP_021485130.1|differentially expressed in FDCP 6 homolog [Meriones unguiculatus]	0.391304	0.10723
x|XP_021509513.1|calcium homeostasis endoplasmic reticulum protein isoform X1 [Meriones unguiculatus]	0.391292	0.525907
x|XP_021509033.1|lysine-specific demethylase 3B [Meriones unguiculatus]	0.390678	0.73273
x|XP_021494586.1|sorting nexin-18 [Meriones unguiculatus]	0.390332	0.259262
x|XP_021495204.1|COP9 signalosome complex subunit 3 [Meriones unguiculatus]	0.390254	0.679337
x|XP_021488735.1|transmembrane 9 superfamily member 3 [Meriones unguiculatus]	0.389974	0.11173
x|XP_021491823.1|kininogen-1 isoform X2 [Meriones unguiculatus]	0.388691	0.270391
x|XP_021497872.1|mitochondrial import receptor subunit TOM40 homolog [Meriones unguiculatus]	0.388596	0.45443
x|XP_021491065.1|trifunctional enzyme subunit beta; mitochondrial [Meriones unguiculatus]	0.388334	0.408218
x|XP_021515786.1|hypoxanthine-guanine phosphoribosyltransferase [Meriones unguiculatus]	0.387702	0.397595
x|XP_021508662.1|protein phosphatase 1 regulatory subunit 12A isoform X2 [Meriones unguiculatus]	0.385705	0.278104
x|XP_021492479.1|ribosome-binding protein 1 isoform X1 [Meriones unguiculatus]	0.385231	0.440815
x|XP_021483758.1|corticosteroid-binding globulin-like [Meriones unguiculatus]	0.384152	0.199355
x|XP_021491414.1|39S ribosomal protein L18; mitochondrial isoform X1 [Meriones unguiculatus]	0.383752	0.458464
x|XP_021504557.1|small glutamine-rich tetratricopeptide repeat-containing protein alpha isoform X1 [Meriones unguiculatus]	0.383367	0.501429
x|XP_021506412.1|transcription elongation regulator 1 isoform X1 [Meriones unguiculatus]	0.382991	0.356671
x|XP_021497932.1|stress-induced-phosphoprotein 1 [Meriones unguiculatus]	0.382287	0.398867
x|XP_021509685.1|ADP-ribosylation factor-binding protein GGA1 [Meriones unguiculatus]	0.382078	0.411417
x|XP_021488189.1|probable D-lactate dehydrogenase; mitochondrial [Meriones unguiculatus]	0.381807	0.278167
x|XP_021511332.1|ras-associated and pleckstrin homology domains-containing protein 1 isoform X1 [Meriones unguiculatus]	0.380705	0.562525
x|XP_021486236.1|transcription elongation factor SPT6 [Meriones unguiculatus]	0.379804	0.239241
x|XP_021509559.1|pericentriolar material 1 protein isoform X1 [Meriones unguiculatus]	0.379349	0.327113
x|XP_021506186.1|RRP12-like protein [Meriones unguiculatus]	0.379341	0.145155
x|XP_021487702.1|serine/threonine-protein kinase 25 [Meriones unguiculatus]	0.379053	0.625818
x|XP_021499613.1|delta(3;5)-Delta(2;4)-dienoyl-CoA isomerase; mitochondrial [Meriones unguiculatus]	0.378022	0.267301
x|XP_021517975.1|V-set and immunoglobulin domain-containing protein 1 [Meriones unguiculatus]	0.377894	0.614323
x|XP_021515302.1|elongation factor G; mitochondrial isoform X1 [Meriones unguiculatus]	0.37662	0.356671
x|XP_021482837.1|gap junction beta-1 protein [Meriones unguiculatus]	0.375563	0.797804
x|XP_021486066.1|THO complex subunit 2-like; partial [Meriones unguiculatus]	0.372332	0.582893
x|XP_021482253.1|persulfide dioxygenase ETHE1; mitochondrial isoform X1 [Meriones unguiculatus]	0.370347	0.660763
x|XP_021497124.1|lipolysis-stimulated lipoprotein receptor isoform X1 [Meriones unguiculatus]	0.369747	0.366836
x|XP_021507097.1|clathrin interactor 1 isoform X1 [Meriones unguiculatus]	0.369415	0.433629
x|XP_021505282.1|hypoxia-inducible factor 1-alpha inhibitor [Meriones unguiculatus]	0.367821	0.50904
x|XP_021488368.1|drebrin-like protein isoform X1 [Meriones unguiculatus]	0.365976	0.59646
x|XP_021496274.1|vacuolar protein sorting-associated protein 18 homolog [Meriones unguiculatus]	0.365939	0.849251
x|XP_021490308.1|unconventional myosin-Ic isoform X3 [Meriones unguiculatus]	0.365484	0.35185
x|XP_021503547.1|arginyl-tRNA--protein transferase 1 isoform X1 [Meriones unguiculatus]	0.36546	0.47049
x|XP_021488066.1|putative oxidoreductase GLYR1 [Meriones unguiculatus]	0.365394	0.472991
x|XP_021483069.1|TRIO and F-actin-binding protein isoform X1 [Meriones unguiculatus]	0.364359	0.562873
x|XP_021508370.1|unconventional myosin-XVIIIa-like isoform X1 [Meriones unguiculatus]	0.364224	0.33238
x|XP_021486745.1|malonyl-CoA decarboxylase; mitochondrial [Meriones unguiculatus]	0.363818	0.0705869
x|XP_021505911.1|G protein-regulated inducer of neurite outgrowth 3 [Meriones unguiculatus]	0.36321	0.162864
x|XP_021493047.1|putative sodium-coupled neutral amino acid transporter 10 isoform X1 [Meriones unguiculatus]	0.362562	0.330705
x|XP_021486098.1|isocitrate dehydrogenase [NADP] cytoplasmic-like [Meriones unguiculatus]	0.362319	0.545381
x|XP_021488324.1|beta-2-syntrophin [Meriones unguiculatus]	0.362255	0.411417
x|XP_021489475.1|prolargin [Meriones unguiculatus]	0.362216	0.311462
x|XP_021510031.1|metaxin-1 isoform X1 [Meriones unguiculatus]	0.361438	0.4033
x|XP_021494620.1|traB domain-containing protein isoform X1 [Meriones unguiculatus]	0.360317	0.433629
x|XP_021481829.1|class A basic helix-loop-helix protein 15 [Meriones unguiculatus]	0.360216	0.349499
x|XP_021514456.1|methylosome protein 50 [Meriones unguiculatus]	0.359641	0.60528
x|XP_021501914.1|dnaJ homolog subfamily C member 5 [Meriones unguiculatus]	0.359506	0.668358
x|XP_021512744.1|presequence protease; mitochondrial isoform X1 [Meriones unguiculatus]	0.359396	0.370273
x|XP_021493685.1|protein kinase C-binding protein 1 isoform X1 [Meriones unguiculatus]	0.35933	0.13242
x|XP_021496651.1|tubulin-folding cofactor B [Meriones unguiculatus]	0.35894	0.331473
x|XP_021501254.1|C-type mannose receptor 2 isoform X1 [Meriones unguiculatus]	0.358594	0.363204
x|XP_021481959.1|ubiquinone biosynthesis O-methyltransferase; mitochondrial [Meriones unguiculatus]	0.358093	0.437205
x|XP_021507139.1|ethylmalonyl-CoA decarboxylase isoform X1 [Meriones unguiculatus]	0.357571	0.239974
x|XP_021502590.1|spectrin beta chain; non-erythrocytic 1 isoform X1 [Meriones unguiculatus]	0.357109	0.484126
x|XP_021504976.1|adenosine 3'-phospho 5'-phosphosulfate transporter 1 isoform X1 [Meriones unguiculatus]	0.355148	0.107645
x|XP_021491829.1|dnaJ homolog subfamily B member 11 [Meriones unguiculatus]	0.354082	0.393719
x|XP_021502150.1|catenin alpha-1 [Meriones unguiculatus]	0.353716	0.539694
x|XP_021506371.1|arf-GAP domain and FG repeat-containing protein 2 isoform X1 [Meriones unguiculatus]	0.353644	0.884746
x|XP_021497141.1|synergin gamma [Meriones unguiculatus]	0.353339	0.349499
x|XP_021500142.1|A-kinase anchor protein 12 isoform X1 [Meriones unguiculatus]	0.353316	0.255953
x|XP_021515065.1|cell surface glycoprotein MUC18 isoform X1 [Meriones unguiculatus]	0.350758	0.223102
x|XP_021507467.1|prostaglandin reductase 1 [Meriones unguiculatus]	0.350487	0.309883
x|XP_021501139.1|cingulin-like protein 1 [Meriones unguiculatus]	0.349326	0.329772
x|XP_021487016.1|vacuolar protein sorting-associated protein 29 isoform X1 [Meriones unguiculatus]	0.349017	0.656175
x|XP_021512340.1|protein Hook homolog 1 isoform X1 [Meriones unguiculatus]	0.348212	0.375268
x|XP_021499237.1|keratin; type II cytoskeletal 8 [Meriones unguiculatus]	0.347193	0.447936
x|XP_021495307.1|protein arginine N-methyltransferase 5 [Meriones unguiculatus]	0.346107	0.775443
x|XP_021482430.1|quinone oxidoreductase [Meriones unguiculatus]	0.345807	0.404061
x|XP_021499598.1|alpha-actinin-4 isoform X1 [Meriones unguiculatus]	0.344927	0.452257
x|XP_021498702.1|unconventional myosin-Ib isoform X1 [Meriones unguiculatus]	0.344546	0.301125
x|XP_021487351.1|glutathione S-transferase Mu 1 [Meriones unguiculatus]	0.343113	0.38766
x|XP_021489949.1|SWI/SNF-related matrix-associated actin-dependent regulator of chromatin subfamily D member 2 [Meriones unguiculatus]	0.342702	0.210811
x|XP_021500807.1|disks large homolog 1 isoform X2 [Meriones unguiculatus]	0.342233	0.381989
x|XP_021501886.1|cell cycle exit and neuronal differentiation protein 1 [Meriones unguiculatus]	0.342042	0.543379
x|XP_021489009.1|oligoribonuclease; mitochondrial [Meriones unguiculatus]	0.341412	0.634141
x|XP_021499426.1|mitochondrial import inner membrane translocase subunit Tim29 [Meriones unguiculatus]	0.341373	0.11015
x|XP_021493193.1|ATP-dependent (S)-NAD(P)H-hydrate dehydratase isoform X1 [Meriones unguiculatus]	0.340515	0.338748
x|XP_021508293.1|28S ribosomal protein S5; mitochondrial [Meriones unguiculatus]	0.339456	0.275304
x|XP_021495437.1|apolipoprotein A-IV [Meriones unguiculatus]	0.339222	0.136971
x|XP_021501440.1|pinin [Meriones unguiculatus]	0.338131	0.474079
x|XP_021508229.1|transmembrane emp24 domain-containing protein 7 [Meriones unguiculatus]	0.337922	0.408694
x|XP_021504951.1|3-hydroxyisobutyryl-CoA hydrolase; mitochondrial [Meriones unguiculatus]	0.337908	0.264039
x|XP_021512996.1|transmembrane protein 238 [Meriones unguiculatus]	0.337846	0.660871
x|XP_021515583.1|A-kinase anchor protein 9-like; partial [Meriones unguiculatus]	0.337499	0.474568
x|XP_021503976.1|alpha-soluble NSF attachment protein isoform X1 [Meriones unguiculatus]	0.337288	0.301088
x|XP_021515366.1|probable ATP-dependent RNA helicase DDX41 [Meriones unguiculatus]	0.335846	1.25497
x|XP_021509924.1|secretory carrier-associated membrane protein 1 [Meriones unguiculatus]	0.334979	0.37657
x|XP_021514496.1|serine/threonine-protein phosphatase CPPED1 isoform X1 [Meriones unguiculatus]	0.333384	0.479457
x|XP_021490022.1|atlastin-2 isoform X1 [Meriones unguiculatus]	0.333374	0.389204
x|XP_021513098.1|collagen alpha-3(VI) chain isoform X2 [Meriones unguiculatus]	0.333072	0.362267
x|XP_021506612.1|transmembrane protein 165 [Meriones unguiculatus]	0.330102	0.463948
x|XP_021514650.1|threonine synthase-like 2 isoform X1 [Meriones unguiculatus]	0.326623	0.692639
x|XP_021512128.1|aflatoxin B1 aldehyde reductase member 2 [Meriones unguiculatus]	0.326397	0.432421
x|XP_021500930.1|derlin-1 [Meriones unguiculatus]	0.325842	0.301125
x|XP_021520559.1|von Willebrand factor A domain-containing protein 8-like [Meriones unguiculatus]	0.325543	0.13538
x|XP_021481950.1|keratin; type I cytoskeletal 15 [Meriones unguiculatus]	0.32482	0.111498
x|XP_021505959.1|copper chaperone for superoxide dismutase [Meriones unguiculatus]	0.324077	0.445929
x|XP_021505299.1|dnaJ homolog subfamily B member 4 [Meriones unguiculatus]	0.323928	0.419388
x|XP_021518964.1|GDH/6PGL endoplasmic bifunctional protein [Meriones unguiculatus]	0.323255	0.767562
x|XP_021509328.1|receptor-type tyrosine-protein phosphatase alpha isoform X1 [Meriones unguiculatus]	0.323012	0.209529
x|XP_021504882.1|choline transporter-like protein 2 isoform X1 [Meriones unguiculatus]	0.322378	0.538535
x|XP_021507838.1|alsin [Meriones unguiculatus]	0.321814	0.375338
x|XP_021488558.1|N-acetylneuraminate lyase [Meriones unguiculatus]	0.320165	0.298142
x|XP_021486058.1|grpE protein homolog 1; mitochondrial [Meriones unguiculatus]	0.320078	0.527553
x|XP_021520490.1|A-kinase anchor protein 9-like [Meriones unguiculatus]	0.319756	0.275304
x|XP_021482161.1|microtubule-associated tumor suppressor 1 homolog isoform X1 [Meriones unguiculatus]	0.318659	0.298824
x|XP_021514015.1|amyloid beta A4 protein isoform X1 [Meriones unguiculatus]	0.318146	0.456465
x|XP_021507246.1|LETM1 and EF-hand domain-containing protein 1; mitochondrial [Meriones unguiculatus]	0.316244	0.220179
x|XP_021487296.1|unconventional myosin-Vc isoform X1 [Meriones unguiculatus]	0.316207	0.609318
x|XP_021507093.1|protein 4.1-like isoform X1 [Meriones unguiculatus]	0.312865	0.259169
x|XP_021495914.1|STE20-like serine/threonine-protein kinase isoform X1 [Meriones unguiculatus]	0.312023	0.394762
x|XP_021498533.1|ubiquitin carboxyl-terminal hydrolase 15-like isoform X1 [Meriones unguiculatus]	0.311415	0.255373
x|XP_021509922.1|AP-3 complex subunit beta-1 isoform X1 [Meriones unguiculatus]	0.310401	0.182582
x|XP_021498816.1|malonyl-CoA-acyl carrier protein transacylase; mitochondrial [Meriones unguiculatus]	0.310091	0.279468
x|XP_021489798.1|isochorismatase domain-containing protein 1 [Meriones unguiculatus]	0.309098	0.467348
x|XP_021494578.1|ATP-dependent RNA helicase DHX29 isoform X1 [Meriones unguiculatus]	0.307393	0.414437
x|XP_021489788.1|phosphatidylinositol 3-kinase catalytic subunit type 3 [Meriones unguiculatus]	0.304945	0.151634
x|XP_021511676.1|oxysterol-binding protein-related protein 10-like; partial [Meriones unguiculatus]	0.304642	0.309761
x|XP_021496287.1|UDP-N-acetylhexosamine pyrophosphorylase isoform X1 [Meriones unguiculatus]	0.304614	0.372352
x|XP_021506101.1|mitochondrial import inner membrane translocase subunit TIM14 [Meriones unguiculatus]	0.302405	0.507085
x|XP_021511843.1|disabled homolog 2-interacting protein isoform X1 [Meriones unguiculatus]	0.300714	0.338748
x|XP_021490145.1|dynactin subunit 3 [Meriones unguiculatus]	0.300429	0.614323
x|XP_021494341.1|cullin-5 [Meriones unguiculatus]	0.300181	0.343785
x|XP_021510997.1|cullin-4A [Meriones unguiculatus]	0.299915	0.28509
x|XP_021485426.1|zinc transporter SLC39A7 [Meriones unguiculatus]	0.299846	0.526643
x|XP_021503900.1|transcriptional activator protein Pur-beta [Meriones unguiculatus]	0.299558	0.444525
x|XP_021512891.1|peptidyl-prolyl cis-trans isomerase FKBP3 [Meriones unguiculatus]	0.298122	0.276479
x|XP_021497877.1|interferon regulatory factor 2-binding protein 1 [Meriones unguiculatus]	0.297207	0.410429
x|XP_021519804.1|gephyrin-like; partial [Meriones unguiculatus]	0.296929	0.442431
x|XP_021499243.1|UPF0160 protein MYG1; mitochondrial [Meriones unguiculatus]	0.294989	0.190332
x|XP_021517205.1|protein arginine methyltransferase NDUFAF7; mitochondrial-like [Meriones unguiculatus]	0.294617	0.095031
x|XP_021487459.1|eIF-2-alpha kinase activator GCN1 isoform X1 [Meriones unguiculatus]	0.294106	0.35185
x|XP_021497348.1|N-acetyl-D-glucosamine kinase isoform X1 [Meriones unguiculatus]	0.294049	0.526561
x|XP_021492886.1|methyltransferase-like 26 [Meriones unguiculatus]	0.293657	0.403468
x|XP_021490173.1|galactose-1-phosphate uridylyltransferase isoform X2 [Meriones unguiculatus]	0.293184	0.172225
x|XP_021497674.1|39S ribosomal protein L45; mitochondrial [Meriones unguiculatus]	0.292721	0.308486
x|XP_021504395.1|ER membrane protein complex subunit 7 [Meriones unguiculatus]	0.292278	0.176995
x|XP_021498648.1|vinculin isoform X1 [Meriones unguiculatus]	0.291739	0.391403
x|XP_021482327.1|ER membrane protein complex subunit 2 [Meriones unguiculatus]	0.291342	0.222942
x|XP_021491241.1|nesprin-2-like [Meriones unguiculatus]	0.291058	0.353647
x|XP_021503885.1|fragile X mental retardation syndrome-related protein 2 isoform X1 [Meriones unguiculatus]	0.290857	0.356999
x|XP_021509330.1|28S ribosomal protein S26; mitochondrial [Meriones unguiculatus]	0.290413	0.278931
x|XP_021499276.1|selenide; water dikinase 1 [Meriones unguiculatus]	0.289133	0.133515
x|XP_021514664.1|signal peptidase complex subunit 2 [Meriones unguiculatus]	0.288924	0.429399
x|XP_021491664.1|glutamate dehydrogenase 1; mitochondrial [Meriones unguiculatus]	0.28773	0.301088
x|XP_021492956.1|forkhead box protein P4 isoform X1 [Meriones unguiculatus]	0.28588	0.25304
x|XP_021518187.1|laminin subunit alpha-4 [Meriones unguiculatus]	0.285596	0.240666
x|XP_021512109.1|von Willebrand factor A domain-containing protein 1 [Meriones unguiculatus]	0.285564	0.16736
x|XP_021493940.1|band 4.1-like protein 3 isoform X2 [Meriones unguiculatus]	0.28554	0.193748
x|XP_021493434.1|ATP synthase subunit beta; mitochondrial [Meriones unguiculatus]	0.282861	0.165187
x|XP_021495916.1|glutathione S-transferase omega-1 [Meriones unguiculatus]	0.282706	0.400924
x|XP_021505802.1|nuclear pore complex protein Nup133 [Meriones unguiculatus]	0.282418	0.539068
x|XP_021483068.1|2-amino-3-ketobutyrate coenzyme A ligase; mitochondrial [Meriones unguiculatus]	0.281449	0.329772
x|XP_021513136.1|nck-associated protein 1 isoform X1 [Meriones unguiculatus]	0.280965	0.615482
x|XP_021514408.1|5-oxoprolinase isoform X1 [Meriones unguiculatus]	0.280819	0.2692
x|XP_021494268.1|long-chain-fatty-acid--CoA ligase 3 [Meriones unguiculatus]	0.280692	0.303523
x|XP_021501693.1|28S ribosomal protein S35; mitochondrial isoform X1 [Meriones unguiculatus]	0.279704	0.367054
x|XP_021495977.1|HBS1-like protein isoform X1 [Meriones unguiculatus]	0.279648	0.313496
x|XP_021517258.1|acetyl-coenzyme A transporter 1 isoform X1 [Meriones unguiculatus]	0.279505	0.468058
x|XP_021494686.1|DNA-(apurinic or apyrimidinic site) lyase [Meriones unguiculatus]	0.279063	0.454357
x|XP_021487875.1|glutaryl-CoA dehydrogenase; mitochondrial isoform X1 [Meriones unguiculatus]	0.278261	0.152201
x|XP_021507885.1|integrin alpha-9; partial [Meriones unguiculatus]	0.277783	0.0963293
x|XP_021512182.1|ADP-sugar pyrophosphatase isoform X1 [Meriones unguiculatus]	0.274843	0.223102
x|XP_021483260.1|tRNA modification GTPase GTPBP3; mitochondrial isoform X1 [Meriones unguiculatus]	0.274592	0.193583
x|XP_021500283.1|autophagy-related protein 16-1 isoform X1 [Meriones unguiculatus]	0.274229	0.30004
x|XP_021512275.1|serine/threonine-protein phosphatase 2A 65 kDa regulatory subunit A beta isoform [Meriones unguiculatus]	0.27403	0.151634
x|XP_021502758.1|myelin protein P0 [Meriones unguiculatus]	0.272909	0.48147
x|XP_021495141.1|polyadenylate-binding protein 4 isoform X1 [Meriones unguiculatus]	0.272589	0.286747
x|XP_021509444.1|glutathione S-transferase theta-2-like [Meriones unguiculatus]	0.272559	0.300454
x|XP_021482364.1|ectonucleotide pyrophosphatase/phosphodiesterase family member 1; partial [Meriones unguiculatus]	0.272435	0.350465
x|XP_021489820.1|prostaglandin reductase 2 isoform X1 [Meriones unguiculatus]	0.27149	0.178356
x|XP_021498744.1|membrane-associated progesterone receptor component 2 [Meriones unguiculatus]	0.271221	0.313141
x|XP_021512421.1|alpha-aminoadipic semialdehyde synthase; mitochondrial [Meriones unguiculatus]	0.270954	0.314963
x|XP_021497919.1|islet cell autoantigen 1 isoform X1 [Meriones unguiculatus]	0.270242	0.213559
x|XP_021504579.1|lamin-B2 isoform X1 [Meriones unguiculatus]	0.269884	0.390598
x|XP_021508616.1|heat shock 70 kDa protein 4L [Meriones unguiculatus]	0.26982	0.283958
x|XP_021515916.1|carbonic anhydrase 1 isoform X1 [Meriones unguiculatus]	0.269819	0.175979
x|XP_021502317.1|poly(ADP-ribose) glycohydrolase ARH3 isoform X1 [Meriones unguiculatus]	0.268938	0.2444
x|XP_021512011.1|protein DJ-1 isoform X1 [Meriones unguiculatus]	0.268497	0.2692
x|XP_021503866.1|transmembrane protein 102 [Meriones unguiculatus]	0.268301	0.26193
x|XP_021514206.1|ATP-binding cassette sub-family A member 8-A-like isoform X1 [Meriones unguiculatus]	0.267922	0.362288
x|XP_021487843.1|paralemmin-3 isoform X1 [Meriones unguiculatus]	0.267122	0.146419
x|XP_021515356.1|exocyst complex component 4 [Meriones unguiculatus]	0.266393	0.616298
x|XP_021514482.1|cytochrome c1; heme protein; mitochondrial [Meriones unguiculatus]	0.26619	0.186062
x|XP_021504378.1|cytochrome c oxidase subunit 7A-related protein; mitochondrial [Meriones unguiculatus]	0.265734	0.415804
x|XP_021510982.1|protein FAM3C [Meriones unguiculatus]	0.264947	0.193583
x|XP_021488702.1|ATP-dependent Clp protease proteolytic subunit; mitochondrial [Meriones unguiculatus]	0.264544	0.341853
x|XP_021518493.1|regulator of microtubule dynamics protein 1 [Meriones unguiculatus]	0.263867	0.0770286
x|XP_021513765.1|IST1 homolog isoform X1 [Meriones unguiculatus]	0.260864	0.456465
x|XP_021497659.1|secernin-2 [Meriones unguiculatus]	0.260542	0.16093
x|XP_021500535.1|histone H1.2 isoform X1 [Meriones unguiculatus]	0.260332	0.276479
x|XP_021482453.1|spermine synthase [Meriones unguiculatus]	0.257562	0.470902
x|XP_021493205.1|collagen alpha-2(IV) chain [Meriones unguiculatus]	0.256831	0.223102
x|XP_021491101.1|ras-related protein Rab-10 [Meriones unguiculatus]	0.256805	0.36309
x|XP_021491507.1|rab GTPase-binding effector protein 2 isoform X1 [Meriones unguiculatus]	0.256357	0.151604
x|XP_021493812.1|sodium/iodide cotransporter [Meriones unguiculatus]	0.254239	0.0559153
x|XP_021520082.1|rho GTPase-activating protein 12 isoform X1 [Meriones unguiculatus]	0.253961	0.23506
x|XP_021499002.1|glucosamine 6-phosphate N-acetyltransferase [Meriones unguiculatus]	0.25364	0.118002
x|XP_021489718.1|ras-related protein R-Ras isoform X1 [Meriones unguiculatus]	0.252944	0.16093
x|XP_021520309.1|RUN and FYVE domain-containing protein 1 isoform X1 [Meriones unguiculatus]	0.252656	0.11854
x|XP_021501328.1|inositol monophosphatase 1 [Meriones unguiculatus]	0.252244	0.363204
x|XP_021518585.1|ubiquitin carboxyl-terminal hydrolase 19 isoform X5 [Meriones unguiculatus]	0.251801	0.320335
x|XP_021507117.1|heterogeneous nuclear ribonucleoprotein H3 isoform X1 [Meriones unguiculatus]	0.251328	0.321302
x|XP_021508139.1|collagen alpha-3(V) chain [Meriones unguiculatus]	0.251058	0.276309
x|XP_021494388.1|transmembrane emp24 domain-containing protein 3 [Meriones unguiculatus]	0.250178	0.103295
x|XP_021507022.1|flotillin-1 isoform X1 [Meriones unguiculatus]	0.249937	0.304235
x|XP_021488849.1|tyrosine-protein phosphatase non-receptor type 11 isoform X1 [Meriones unguiculatus]	0.249152	0.237256
x|XP_021494961.1|cytosolic 10-formyltetrahydrofolate dehydrogenase [Meriones unguiculatus]	0.249045	0.101991
x|XP_021502012.1|laminin subunit alpha-5 [Meriones unguiculatus]	0.248931	0.264378
x|XP_021519725.1|proto-oncogene tyrosine-protein kinase Src isoform X1 [Meriones unguiculatus]	0.24857	0.0542343
x|XP_021516650.1|hexokinase-1 [Meriones unguiculatus]	0.248116	0.349499
x|XP_021498243.1|echinoderm microtubule-associated protein-like 1 isoform X3 [Meriones unguiculatus]	0.247258	0.209473
x|XP_021501393.1|spectrin alpha chain; non-erythrocytic 1 isoform X4 [Meriones unguiculatus]	0.247242	0.276873
x|XP_021488040.1|28S ribosomal protein S28; mitochondrial [Meriones unguiculatus]	0.246936	0.19018
x|XP_021487911.1|coiled-coil and C2 domain-containing protein 1A isoform X1 [Meriones unguiculatus]	0.246468	0.349499
x|XP_021493178.1|voltage-dependent anion-selective channel protein 2 [Meriones unguiculatus]	0.246217	0.23506
x|XP_021495698.1|protein Niban isoform X1 [Meriones unguiculatus]	0.244868	0.143133
x|XP_021516379.1|monoacylglycerol lipase ABHD12-like [Meriones unguiculatus]	0.242495	0.249465
x|XP_021513863.1|serine hydroxymethyltransferase; cytosolic [Meriones unguiculatus]	0.240734	0.211675
x|XP_021510758.1|39S ribosomal protein L17; mitochondrial [Meriones unguiculatus]	0.239818	0.165073
x|XP_021489310.1|protein enabled homolog isoform X1 [Meriones unguiculatus]	0.239714	0.337177
x|XP_021517525.1|NAD(P)H-hydrate epimerase [Meriones unguiculatus]	0.239615	0.301125
x|XP_021514787.1|collagen type IV alpha-3-binding protein-like [Meriones unguiculatus]	0.2395	0.205187
x|XP_021511508.1|N(G);N(G)-dimethylarginine dimethylaminohydrolase 2 [Meriones unguiculatus]	0.239394	0.24211
x|XP_021513007.1|isochorismatase domain-containing protein 2A isoform X1 [Meriones unguiculatus]	0.236447	0.178356
x|XP_021498793.1|nucleoside diphosphate kinase B [Meriones unguiculatus]	0.236388	0.351896
x|XP_021503212.1|mitotic spindle assembly checkpoint protein MAD1 [Meriones unguiculatus]	0.235126	0.0950265
x|XP_021484093.1|serine/threonine-protein kinase A-Raf isoform X1 [Meriones unguiculatus]	0.234568	0.239974
x|XP_021496372.1|SUN domain-containing protein 1 isoform X1 [Meriones unguiculatus]	0.234284	0.243731
x|XP_021491467.1|mitochondrial amidoxime reducing component 2 [Meriones unguiculatus]	0.232947	0.421297
x|XP_021513989.1|HIV Tat-specific factor 1 [Meriones unguiculatus]	0.232803	0.180312
x|XP_021512801.1|argininosuccinate lyase [Meriones unguiculatus]	0.232487	0.357001
x|XP_021500416.1|tuberin isoform X1 [Meriones unguiculatus]	0.231061	0.160019
x|XP_021502993.1|PX domain-containing protein kinase-like protein isoform X1 [Meriones unguiculatus]	0.230503	0.19018
x|XP_021482607.1|55 kDa erythrocyte membrane protein [Meriones unguiculatus]	0.229943	0.128389
x|XP_021491698.1|39S ribosomal protein L30; mitochondrial [Meriones unguiculatus]	0.228474	0.181564
x|XP_021504158.1|ras suppressor protein 1 [Meriones unguiculatus]	0.228198	0.295026
x|XP_021505600.1|39S ribosomal protein L47; mitochondrial isoform X1 [Meriones unguiculatus]	0.226142	0.157785
x|XP_021487383.1|pre-mRNA-splicing factor 38B isoform X1 [Meriones unguiculatus]	0.22558	0.0761246
x|XP_021497172.1|collagen alpha-1(XV) chain isoform X1 [Meriones unguiculatus]	0.224779	0.124625
x|XP_021509671.1|lisH domain and HEAT repeat-containing protein KIAA1468 homolog isoform X1 [Meriones unguiculatus]	0.223991	0.16093
x|XP_021519678.1|intersectin-2-like [Meriones unguiculatus]	0.223928	0.144099
x|XP_021497819.1|echinoderm microtubule-associated protein-like 2 isoform X1 [Meriones unguiculatus]	0.222031	0.215242
x|XP_021496020.1|39S ribosomal protein S30; mitochondrial [Meriones unguiculatus]	0.221263	0.214749
x|XP_021500990.1|RNA binding motif protein; X-linked-like-1 [Meriones unguiculatus]	0.220552	0.199355
x|XP_021501204.1|serine/threonine-protein kinase MRCK beta isoform X2 [Meriones unguiculatus]	0.220202	0.259031
x|XP_021518919.1|zinc finger protein 22 [Meriones unguiculatus]	0.219414	0.199355
x|XP_021486361.1|neuroblast differentiation-associated protein AHNAK-like; partial [Meriones unguiculatus]	0.218617	0.13538
x|XP_021493351.1|appetite-regulating hormone [Meriones unguiculatus]	0.217142	0.150272
x|XP_021493090.1|THO complex subunit 4 [Meriones unguiculatus]	0.216739	0.138009
x|XP_021481875.1|proline dehydrogenase 1; mitochondrial isoform X1 [Meriones unguiculatus]	0.216298	0.162502
x|XP_021489482.1|ER membrane protein complex subunit 10 isoform X1 [Meriones unguiculatus]	0.216224	0.320518
x|XP_021505986.1|dehydrogenase/reductase SDR family member 4 [Meriones unguiculatus]	0.216171	0.158408
x|XP_021488607.1|perilipin-3 [Meriones unguiculatus]	0.216092	0.32338
x|XP_021513967.1|protein 4.1 isoform X3 [Meriones unguiculatus]	0.215063	0.157101
x|XP_021492499.1|destrin [Meriones unguiculatus]	0.214692	0.445264
x|XP_021483979.1|utrophin-like; partial [Meriones unguiculatus]	0.214515	0.165764
x|XP_021510225.1|bifunctional epoxide hydrolase 2 [Meriones unguiculatus]	0.213769	0.129877
x|XP_021515133.1|coxsackievirus and adenovirus receptor isoform X1 [Meriones unguiculatus]	0.213704	0.225291
x|XP_021503704.1|serine/threonine-protein kinase OSR1 [Meriones unguiculatus]	0.213669	0.269696
x|XP_021493212.1|A-kinase anchor protein 8-like isoform X1 [Meriones unguiculatus]	0.213106	0.493823
x|XP_021488641.1|tRNA-dihydrouridine(47) synthase [NAD(P)(+)]-like isoform X1 [Meriones unguiculatus]	0.212474	0.135307
x|XP_021483270.1|annexin A10 [Meriones unguiculatus]	0.212035	0.265061
x|XP_021489860.1|ubiquinone biosynthesis monooxygenase COQ6; mitochondrial isoform X1 [Meriones unguiculatus]	0.211499	0.148519
x|XP_021510050.1|nucleolar protein 58 isoform X1 [Meriones unguiculatus]	0.211079	0.0223586
x|XP_021516940.1|nesprin-1 isoform X1 [Meriones unguiculatus]	0.210995	0.133035
x|XP_021484979.1|MICOS complex subunit MIC27 [Meriones unguiculatus]	0.210012	0.112186
x|XP_021499517.1|transmembrane protein 205 isoform X1 [Meriones unguiculatus]	0.209769	0.357001
x|XP_021497669.1|rhophilin-2 [Meriones unguiculatus]	0.208978	0.198549
x|XP_021504090.1|signal recognition particle receptor subunit alpha [Meriones unguiculatus]	0.208711	0.145793
x|XP_021501224.1|death-inducer obliterator 1 isoform X1 [Meriones unguiculatus]	0.206789	0.158408
x|XP_021499799.1|microtubule-associated protein 1B [Meriones unguiculatus]	0.206242	0.0632173
x|XP_021520067.1|probable hydrolase PNKD isoform X3 [Meriones unguiculatus]	0.206101	0.134748
x|XP_021502697.1|S-methyl-5'-thioadenosine phosphorylase [Meriones unguiculatus]	0.205558	0.0570141
x|XP_021492254.1|28S ribosomal protein S22; mitochondrial [Meriones unguiculatus]	0.205444	0.130183
x|XP_021514414.1|tyrosine--tRNA ligase; mitochondrial [Meriones unguiculatus]	0.205412	0.0877842
x|XP_021503299.1|asparagine synthetase [glutamine-hydrolyzing] isoform X1 [Meriones unguiculatus]	0.205326	0.16865
x|XP_021500122.1|medium-chain specific acyl-CoA dehydrogenase; mitochondrial [Meriones unguiculatus]	0.204758	0.173193
x|XP_021506088.1|CD2-associated protein [Meriones unguiculatus]	0.204287	0.124958
x|XP_021491471.1|3'(2');5'-bisphosphate nucleotidase 1 isoform X1 [Meriones unguiculatus]	0.203809	0.284162
x|XP_021517027.1|single-stranded DNA-binding protein; mitochondrial [Meriones unguiculatus]	0.203226	0.283178
x|XP_021488514.1|RNA polymerase II-associated protein 3 [Meriones unguiculatus]	0.203071	0.273601
x|XP_021494315.1|V-set and immunoglobulin domain-containing protein 2 [Meriones unguiculatus]	0.202707	0.403436
x|XP_021513163.1|cytochrome P450 2S1 isoform X1 [Meriones unguiculatus]	0.202276	0.118938
x|XP_021488775.1|desmoplakin isoform X1 [Meriones unguiculatus]	0.202163	0.223102
x|XP_021512443.1|ribosome-recycling factor; mitochondrial [Meriones unguiculatus]	0.200627	0.0882179
x|XP_021494560.1|voltage-dependent anion-selective channel protein 1 [Meriones unguiculatus]	0.199753	0.156429
x|XP_021499170.1|eukaryotic translation initiation factor 4B [Meriones unguiculatus]	0.198837	0.239241
x|XP_021489954.1|testis-expressed protein 2 isoform X1 [Meriones unguiculatus]	0.19871	0.243783
x|XP_021502683.1|calmin [Meriones unguiculatus]	0.197927	0.139546
x|XP_021511183.1|acetolactate synthase-like protein [Meriones unguiculatus]	0.197566	0.202211
x|XP_021496008.1|small G protein signaling modulator 3 isoform X1 [Meriones unguiculatus]	0.196983	0.0887064
x|XP_021515047.1|vacuolar protein sorting-associated protein 11 homolog [Meriones unguiculatus]	0.193897	0.189538
x|XP_021505997.1|GMP reductase 2 [Meriones unguiculatus]	0.192079	0.303523
x|XP_021513815.1|28S ribosomal protein S23; mitochondrial [Meriones unguiculatus]	0.191895	0.121565
x|XP_021489678.1|src substrate cortactin isoform X1 [Meriones unguiculatus]	0.189917	0.152764
x|XP_021488604.1|tubulin polymerization-promoting protein family member 3 [Meriones unguiculatus]	0.189501	0.0834649
x|XP_021501623.1|stromal cell-derived factor 2-like protein 1 [Meriones unguiculatus]	0.189499	0.118059
x|XP_021485647.1|sodium/hydrogen exchanger 6-like; partial [Meriones unguiculatus]	0.188209	0.160019
x|XP_021492904.1|E3 ubiquitin-protein ligase CHIP isoform X2 [Meriones unguiculatus]	0.18734	0.180312
x|XP_021514522.1|mRNA cap guanine-N7 methyltransferase [Meriones unguiculatus]	0.18692	0.116697
x|XP_021489743.1|pentraxin-related protein PTX3 [Meriones unguiculatus]	0.18609	0.303523
x|XP_021487382.1|syntaxin-binding protein 3 [Meriones unguiculatus]	0.185972	0.351562
x|XP_021506173.1|prostaglandin F2 receptor negative regulator [Meriones unguiculatus]	0.185971	0.0930172
x|XP_021510605.1|protein stum homolog [Meriones unguiculatus]	0.185763	0.138873
x|XP_021488898.1|CLIP-associating protein 1 isoform X1 [Meriones unguiculatus]	0.185243	0.139084
x|XP_021483502.1|39S ribosomal protein L15; mitochondrial-like; partial [Meriones unguiculatus]	0.184819	0.213686
x|XP_021510535.1|ras-related protein Rab-18 [Meriones unguiculatus]	0.184654	0.128554
x|XP_021496672.1|arf-GAP with Rho-GAP domain; ANK repeat and PH domain-containing protein 1 [Meriones unguiculatus]	0.18464	0.182409
x|XP_021491446.1|glycerol-3-phosphate dehydrogenase 1-like protein [Meriones unguiculatus]	0.18417	0.255353
x|XP_021493823.1|N-acetyllactosaminide beta-1;3-N-acetylglucosaminyltransferase 3 [Meriones unguiculatus]	0.183564	0.127667
x|XP_021515153.1|polyribonucleotide nucleotidyltransferase 1; mitochondrial [Meriones unguiculatus]	0.183313	0.0384017
x|XP_021499669.1|syntaxin-12 [Meriones unguiculatus]	0.183307	0.138873
x|XP_021500091.1|probable aminopeptidase NPEPL1 [Meriones unguiculatus]	0.182598	0.263062
x|XP_021515737.1|actin-related protein 2/3 complex subunit 1A [Meriones unguiculatus]	0.181608	0.1806
x|XP_021490959.1|NADPH:adrenodoxin oxidoreductase; mitochondrial [Meriones unguiculatus]	0.181178	0.111498
x|XP_021497575.1|phospholipid hydroperoxide glutathione peroxidase; mitochondrial [Meriones unguiculatus]	0.181003	0.115825
x|XP_021488362.1|adipocyte enhancer-binding protein 1 isoform X1 [Meriones unguiculatus]	0.180744	0.180312
x|XP_021482728.1|pyruvate dehydrogenase E1 component subunit alpha; somatic form; mitochondrial [Meriones unguiculatus]	0.17965	0.150634
x|XP_021501370.1|UHRF1-binding protein 1-like isoform X1 [Meriones unguiculatus]	0.179474	0.147751
x|XP_021500503.1|carbonyl reductase [NADPH] 3 [Meriones unguiculatus]	0.179325	0.165715
x|XP_021501164.1|ATP synthase subunit alpha; mitochondrial [Meriones unguiculatus]	0.179272	0.107006
x|XP_021483891.1|desmocollin-2 [Meriones unguiculatus]	0.178833	0.243731
x|XP_021483272.1|3-hydroxyacyl-CoA dehydrogenase type-2 [Meriones unguiculatus]	0.178271	0.108681
x|XP_021499239.1|non-histone chromosomal protein HMG-17 [Meriones unguiculatus]	0.178069	0.146419
x|XP_021514682.1|40S ribosomal protein S4; X isoform-like [Meriones unguiculatus]	0.177946	0.0530882
x|XP_021483453.1|annexin A10-like; partial [Meriones unguiculatus]	0.177406	0.262844
x|XP_021501852.1|plakophilin-3 isoform X1 [Meriones unguiculatus]	0.177141	0.10723
x|XP_021492320.1|importin-9 [Meriones unguiculatus]	0.176691	0.0841891
x|XP_021481904.1|cystathionine gamma-lyase-like; partial [Meriones unguiculatus]	0.176001	0.255891
x|XP_021507504.1|neuroblast differentiation-associated protein AHNAK isoform X1 [Meriones unguiculatus]	0.174874	0.11173
x|XP_021511075.1|syntaxin-4 isoform X1 [Meriones unguiculatus]	0.174766	0.239241
x|XP_021499639.1|serine--tRNA ligase; mitochondrial [Meriones unguiculatus]	0.174621	0.12485
x|XP_021509650.1|glyoxylate reductase/hydroxypyruvate reductase isoform X1 [Meriones unguiculatus]	0.174449	0.158408
x|XP_021511702.1|oxysterol-binding protein-related protein 1 isoform X1 [Meriones unguiculatus]	0.173903	0.17386
x|XP_021508211.1|dyslexia-associated protein KIAA0319-like protein [Meriones unguiculatus]	0.172469	0.0451768
x|XP_021520217.1|1;4-alpha-glucan-branching enzyme-like; partial [Meriones unguiculatus]	0.172343	0.190332
x|XP_021515984.1|integrin alpha-6 [Meriones unguiculatus]	0.172286	0.0944653
x|XP_021497712.1|disco-interacting protein 2 homolog C [Meriones unguiculatus]	0.172268	0.0723504
x|XP_021495027.1|myristoylated alanine-rich C-kinase substrate [Meriones unguiculatus]	0.171697	0.152201
x|XP_021489123.1|cathepsin D [Meriones unguiculatus]	0.170901	0.13538
x|XP_021500380.1|importin-5 [Meriones unguiculatus]	0.170814	0.236351
x|XP_021501855.1|single Ig IL-1-related receptor isoform X1 [Meriones unguiculatus]	0.170794	0.155365
x|XP_021506329.1|latent-transforming growth factor beta-binding protein 4 isoform X4 [Meriones unguiculatus]	0.170259	0.116197
x|XP_021516237.1|syntaxin-6 [Meriones unguiculatus]	0.170142	0.116519
x|XP_021488413.1|synaptobrevin homolog YKT6 [Meriones unguiculatus]	0.169767	0.147532
x|XP_021507849.1|NADH dehydrogenase [ubiquinone] 1 beta subcomplex subunit 3 [Meriones unguiculatus]	0.168805	0.0886606
x|XP_021515758.1|isocitrate dehydrogenase [NADP] cytoplasmic [Meriones unguiculatus]	0.168112	0.181648
x|XP_021508761.1|interferon regulatory factor 2-binding protein-like [Meriones unguiculatus]	0.167586	0.112104
x|XP_021498205.1|protein FAM114A2 isoform X1 [Meriones unguiculatus]	0.165666	0.0562063
x|XP_021501092.1|laminin subunit alpha-3 isoform X2 [Meriones unguiculatus]	0.163689	0.151604
x|XP_021509197.1|cytochrome c oxidase subunit 5A; mitochondrial [Meriones unguiculatus]	0.163295	0.0892573
x|XP_021493560.1|double-stranded RNA-binding protein Staufen homolog 1 isoform X2 [Meriones unguiculatus]	0.162669	0.182582
x|XP_021518319.1|dystroglycan [Meriones unguiculatus]	0.162149	0.128554
x|XP_021505384.1|cystatin-B [Meriones unguiculatus]	0.161644	0.189538
x|XP_021513693.1|methyltransferase-like protein 7A [Meriones unguiculatus]	0.161596	0.150634
x|XP_021487305.1|tropomodulin-3 [Meriones unguiculatus]	0.161533	0.151634
x|XP_021503007.1|pyruvate dehydrogenase E1 component subunit beta; mitochondrial [Meriones unguiculatus]	0.160878	0.138873
x|XP_021489116.1|mitochondrial carrier homolog 1 isoform X1 [Meriones unguiculatus]	0.160098	0.257842
x|XP_021487752.1|NADH dehydrogenase [ubiquinone] 1 alpha subcomplex subunit 10; mitochondrial [Meriones unguiculatus]	0.159599	0.0705869
x|XP_021482056.1|vacuolar protein sorting-associated protein 13C-like; partial [Meriones unguiculatus]	0.157981	0.134748
x|XP_021484825.1|gastrokine-2-like; partial [Meriones unguiculatus]	0.157834	0.143482
x|XP_021488798.1|collagen alpha-2(VI) chain [Meriones unguiculatus]	0.157328	0.228505
x|XP_021488046.1|N-acetylglucosamine-1-phosphodiester alpha-N-acetylglucosaminidase isoform X1 [Meriones unguiculatus]	0.157071	0.0469678
x|XP_021486244.1|stAR-related lipid transfer protein 13-like [Meriones unguiculatus]	0.155712	0.0804644
x|XP_021496496.1|NADH dehydrogenase [ubiquinone] iron-sulfur protein 3; mitochondrial [Meriones unguiculatus]	0.155347	0.0834649
x|XP_021513977.1|enoyl-[acyl-carrier-protein] reductase; mitochondrial isoform X1 [Meriones unguiculatus]	0.153997	0.0633302
x|XP_021506833.1|phosphatidate cytidylyltransferase 2 [Meriones unguiculatus]	0.15376	0.323812
x|XP_021509721.1|vesicle-associated membrane protein 8 [Meriones unguiculatus]	0.15375	0.287554
x|XP_021506441.1|ADP/ATP translocase 1 [Meriones unguiculatus]	0.15266	0.0626834
x|XP_021516808.1|carnitine O-palmitoyltransferase 2; mitochondrial [Meriones unguiculatus]	0.151555	0.104366
x|XP_021509829.1|centrosomal protein of 170 kDa protein B isoform X1 [Meriones unguiculatus]	0.151223	0.098041
x|XP_021510931.1|cysteine-rich protein 2 [Meriones unguiculatus]	0.151059	0.11015
x|XP_021519320.1|endonuclease domain-containing 1 protein [Meriones unguiculatus]	0.151006	0.225685
x|XP_021511338.1|neurobeachin-like protein 1; partial [Meriones unguiculatus]	0.149182	0.0724056
x|XP_021503589.1|neurobeachin-like protein 2 isoform X1 [Meriones unguiculatus]	0.148657	0.0948732
x|XP_021506002.1|DDB1- and CUL4-associated factor 11 isoform X1 [Meriones unguiculatus]	0.147703	0.0633302
x|XP_021519477.1|guanylate cyclase soluble subunit alpha-3 [Meriones unguiculatus]	0.147389	0.0689762
x|XP_021495422.1|RING finger protein 214 isoform X1 [Meriones unguiculatus]	0.147197	0.0799956
x|XP_021490456.1|NADH dehydrogenase [ubiquinone] 1 subunit C2 [Meriones unguiculatus]	0.144756	0.0799544
x|XP_021519986.1|peripheral plasma membrane protein CASK; partial [Meriones unguiculatus]	0.144538	0.117007
x|XP_021497380.1|zinc finger protein 638 isoform X1 [Meriones unguiculatus]	0.144049	0.138873
x|XP_021506205.1|histone H2B type 1-K [Meriones unguiculatus]	0.143522	0.157785
x|XP_021510747.1|integrin-linked protein kinase isoform X1 [Meriones unguiculatus]	0.142636	0.101991
x|XP_021512033.1|alpha-methylacyl-CoA racemase [Meriones unguiculatus]	0.141038	0.134388
x|XP_021504663.1|plasminogen activator inhibitor 1 RNA-binding protein isoform X1 [Meriones unguiculatus]	0.140619	0.101934
x|XP_021495183.1|myosin phosphatase Rho-interacting protein isoform X1 [Meriones unguiculatus]	0.139661	0.184863
x|XP_021491117.1|zinc finger protein 512 isoform X1 [Meriones unguiculatus]	0.139552	0.233896
x|XP_021511236.1|CSC1-like protein 1 [Meriones unguiculatus]	0.139068	0.128554
x|XP_021519328.1|epimerase family protein SDR39U1 [Meriones unguiculatus]	0.137679	0.0885938
x|XP_021506148.1|voltage-dependent anion-selective channel protein 3 isoform X1 [Meriones unguiculatus]	0.13745	0.0761246
x|XP_021516813.1|glycogen synthase kinase-3 alpha [Meriones unguiculatus]	0.136408	0.0831418
x|XP_021483819.1|early endosome antigen 1; partial [Meriones unguiculatus]	0.133832	0.0985274
x|XP_021486586.1|2;4-dienoyl-CoA reductase; mitochondrial [Meriones unguiculatus]	0.133615	0.0925607
x|XP_021502850.1|growth factor receptor-bound protein 10 isoform X1 [Meriones unguiculatus]	0.133493	0.157785
x|XP_021508942.1|SNW domain-containing protein 1 isoform X1 [Meriones unguiculatus]	0.129167	0.0686841
x|XP_021488159.1|cadherin-1 isoform X1 [Meriones unguiculatus]	0.12885	0.145155
x|XP_021514955.1|filamin-A isoform X1 [Meriones unguiculatus]	0.128238	0.0724056
x|XP_021498524.1|F-actin-uncapping protein LRRC16A isoform X1 [Meriones unguiculatus]	0.127883	0.117411
x|XP_021496587.1|DENN domain-containing protein 2D isoform X3 [Meriones unguiculatus]	0.127361	0.0633302
x|XP_021511050.1|galectin-8 isoform X1 [Meriones unguiculatus]	0.126956	0.16017
x|XP_021511697.1|2';5'-phosphodiesterase 12 [Meriones unguiculatus]	0.124414	0.0719814
x|XP_021483715.1|lipoprotein lipase [Meriones unguiculatus]	0.124296	0.0401041
x|XP_021504727.1|AT-rich interactive domain-containing protein 1B isoform X1 [Meriones unguiculatus]	0.124013	0.0985274
x|XP_021500759.1|protein transport protein Sec24B isoform X1 [Meriones unguiculatus]	0.123436	0.105983
x|XP_021504901.1|erbin isoform X1 [Meriones unguiculatus]	0.123254	0.0464827
x|XP_021503634.1|aldehyde dehydrogenase X; mitochondrial [Meriones unguiculatus]	0.123206	0.0591181
x|XP_021514417.1|plakophilin-2 isoform X1 [Meriones unguiculatus]	0.122388	0.0885938
x|XP_021506853.1|gephyrin [Meriones unguiculatus]	0.122353	0.16093
x|XP_021508123.1|succinate--CoA ligase [ADP/GDP-forming] subunit alpha; mitochondrial [Meriones unguiculatus]	0.120691	0.0576613
x|XP_021511562.1|heat shock 70 kDa protein 1A isoform X1 [Meriones unguiculatus]	0.120076	0.11015
x|XP_021503497.1|endonuclease G; mitochondrial [Meriones unguiculatus]	0.119954	0.0611373
x|XP_021487420.1|secreted phosphoprotein 24 [Meriones unguiculatus]	0.118721	0.0208289
x|XP_021496602.1|DCC-interacting protein 13-beta isoform X1 [Meriones unguiculatus]	0.1186	0.0549745
x|XP_021488518.1|anoctamin-6 [Meriones unguiculatus]	0.118464	0.104028
x|XP_021493601.1|pleckstrin homology-like domain family B member 1 isoform X1 [Meriones unguiculatus]	0.117551	0.135135
x|XP_021487355.1|guanine nucleotide-binding protein G(k) subunit alpha [Meriones unguiculatus]	0.116102	0.0351388
x|XP_021496315.1|conserved oligomeric Golgi complex subunit 7 [Meriones unguiculatus]	0.115784	0.0419305
x|XP_021500172.1|DNA mismatch repair protein Msh2 [Meriones unguiculatus]	0.114953	0.0633302
[truncated: 754 more rows]

## Sheet: Supp Table 6
Supplementary Table 6: LC-MS/MS analysis of gastric antra from WT-infected animals compared to cag mutant-infected animals
Protein ID	Log2(Fold Change) of WT-infected vs. cag mutant-infected antra	-log10(q-value) of WT-infefcted vs. cag mutant-infected antra
x|XP_021498601.1|bone marrow proteoglycan [Meriones unguiculatus]	5.32941	0.757041
x|XP_021510351.1|lactotransferrin [Meriones unguiculatus]	5.28553	1.20837
x|XP_021519631.1|myeloperoxidase [Meriones unguiculatus]	4.04892	1.93105
x|XP_021498708.1|signal transducer and activator of transcription 1-alpha/beta isoform X1 [Meriones unguiculatus]	4.02632	1.93105
x|XP_021486909.1|cytochrome b-245 light chain [Meriones unguiculatus]	4.00384	1.87485
x|XP_021517122.1|guanylate-binding protein 4-like [Meriones unguiculatus]	3.86453	0.674874
x|XP_021485517.1|tapasin [Meriones unguiculatus]	3.8123	1.8724
x|XP_021519801.1|LOW QUALITY PROTEIN: deoxynucleoside triphosphate triphosphohydrolase SAMHD1 [Meriones unguiculatus]	3.80044	1.93105
x|XP_021495067.1|E3 ubiquitin-protein ligase RNF213 [Meriones unguiculatus]	3.78886	1.8724
x|XP_021485241.1|LOW QUALITY PROTEIN: H-2 class I histocompatibility antigen; alpha chain-like; partial [Meriones unguiculatus]	3.75025	1.87485
x|XP_021483263.1|bone marrow stromal antigen 2 [Meriones unguiculatus]	3.65532	2.19966
x|XP_021499308.1|lysozyme C-2 [Meriones unguiculatus]	3.54721	1.93105
x|XP_021498254.1|tryptophan--tRNA ligase; cytoplasmic [Meriones unguiculatus]	3.43519	1.91609
x|XP_021485321.1|proteasome subunit beta type-9 [Meriones unguiculatus]	3.39108	1.8558
x|XP_021519633.1|eosinophil peroxidase [Meriones unguiculatus]	3.39009	1.93105
x|XP_021507010.1|RT1 class I histocompatibility antigen; AA alpha chain-like isoform X2 [Meriones unguiculatus]	3.35007	1.87485
x|XP_021518265.1|cytochrome b-245 heavy chain [Meriones unguiculatus]	3.21684	1.8558
x|XP_021491611.1|coronin-1A [Meriones unguiculatus]	3.20153	1.93105
x|XP_021502366.1|neutrophil cytosol factor 1 [Meriones unguiculatus]	3.16737	1.08546
x|XP_021507005.1|H-2 class I histocompatibility antigen; D-37 alpha chain-like isoform X1 [Meriones unguiculatus]	3.15462	1.23936
x|XP_021517127.1|guanylate-binding protein 2 [Meriones unguiculatus]	3.15094	1.87485
x|XP_021485160.1|H-2 class II histocompatibility antigen; E-U alpha chain-like [Meriones unguiculatus]	3.13728	1.87485
x|XP_021511601.1|receptor-type tyrosine-protein phosphatase C isoform X1 [Meriones unguiculatus]	3.0832	1.8617
x|XP_021502809.1|high affinity immunoglobulin epsilon receptor subunit gamma [Meriones unguiculatus]	3.06265	1.37268
x|XP_021485299.1|rano class II histocompatibility antigen; B-1 beta chain-like [Meriones unguiculatus]	2.97788	1.93105
x|XP_021489390.1|HLA class II histocompatibility antigen gamma chain isoform X2 [Meriones unguiculatus]	2.96555	1.76252
x|XP_021490726.1|plastin-2 [Meriones unguiculatus]	2.89946	1.93105
x|XP_021501487.1|LOW QUALITY PROTEIN: integrin alpha-X-like [Meriones unguiculatus]	2.85633	0.896222
x|XP_021503376.1|protein PML-like isoform X3 [Meriones unguiculatus]	2.83915	1.80266
x|XP_021516111.1|T-cell-specific guanine nucleotide triphosphate-binding protein 1-like [Meriones unguiculatus]	2.83302	1.03936
x|XP_021517702.1|integrin alpha-M [Meriones unguiculatus]	2.81099	1.8558
x|XP_021485887.1|H-2 class II histocompatibility antigen; A-F alpha chain [Meriones unguiculatus]	2.79606	0.62433
x|XP_021485651.1|interferon-activable protein 203-like [Meriones unguiculatus]	2.7769	1.38455
x|XP_021508546.1|unconventional myosin-If isoform X1 [Meriones unguiculatus]	2.74892	1.05168
x|XP_021513521.1|haptoglobin [Meriones unguiculatus]	2.72944	1.64419
x|XP_021487124.1|complement C1q subcomponent subunit A [Meriones unguiculatus]	2.72773	0.759499
x|XP_021506879.1|xanthine dehydrogenase/oxidase isoform X1 [Meriones unguiculatus]	2.69382	1.91301
x|XP_021485666.1|H-2 class I histocompatibility antigen; Q10 alpha chain-like [Meriones unguiculatus]	2.67026	1.12041
x|XP_021517569.1|GTPase IMAP family member 4-like [Meriones unguiculatus]	2.6435	1.84492
x|XP_021486607.1|integrin beta-2 [Meriones unguiculatus]	2.63026	1.8456
x|XP_021517565.1|GTPase IMAP family member 7-like [Meriones unguiculatus]	2.6262	0.989994
x|XP_021517121.1|guanylate-binding protein 5-like [Meriones unguiculatus]	2.62572	1.23114
x|XP_021488643.1|proteasome subunit beta type-10 [Meriones unguiculatus]	2.6117	1.8168
x|XP_021515820.1|CD63 antigen [Meriones unguiculatus]	2.55625	1.01782
x|XP_021506042.1|proteasome activator complex subunit 2 isoform X1 [Meriones unguiculatus]	2.53828	1.91609
x|XP_021490796.1|aldose reductase-related protein 1 [Meriones unguiculatus]	2.48284	0.561471
x|XP_021517188.1|pyruvate dehydrogenase kinase; isozyme 3 [Meriones unguiculatus]	2.46973	1.49223
x|XP_021511544.1|complement C4-A [Meriones unguiculatus]	2.44289	1.8558
x|XP_021497038.1|immunity-related GTPase family M protein 1-like isoform X2 [Meriones unguiculatus]	2.42478	1.90461
x|XP_021487496.1|complement C3 [Meriones unguiculatus]	2.4133	1.87485
x|XP_021496937.1|galectin-3 [Meriones unguiculatus]	2.41024	1.93105
x|XP_021493306.1|tyrosine-protein phosphatase non-receptor type 1 [Meriones unguiculatus]	2.40698	1.73452
x|XP_021488326.1|murinoglobulin-2-like [Meriones unguiculatus]	2.37091	1.87485
x|XP_021493531.1|ceruloplasmin [Meriones unguiculatus]	2.36232	1.87485
x|XP_021495435.1|apolipoprotein A-I [Meriones unguiculatus]	2.35873	1.91609
x|XP_021507250.1|structural maintenance of chromosomes protein 4 [Meriones unguiculatus]	2.33425	1.70949
x|XP_021516418.1|pregnancy zone protein-like [Meriones unguiculatus]	2.32725	1.8558
x|XP_021512947.1|cytosol aminopeptidase [Meriones unguiculatus]	2.32317	1.87485
x|XP_021499971.1|rho GDP-dissociation inhibitor 2 [Meriones unguiculatus]	2.32041	1.8456
x|XP_021506014.1|proteasome activator complex subunit 1 [Meriones unguiculatus]	2.31319	1.91609
x|XP_021492652.1|tyrosine-protein phosphatase non-receptor type 6 isoform X1 [Meriones unguiculatus]	2.31235	1.87485
x|XP_021510763.1|hemopexin [Meriones unguiculatus]	2.30517	1.8724
x|XP_021495708.1|1-phosphatidylinositol 4;5-bisphosphate phosphodiesterase gamma-2 [Meriones unguiculatus]	2.28607	0.818726
x|XP_021514606.1|aminopeptidase N [Meriones unguiculatus]	2.26321	1.32382
x|XP_021490500.1|secreted frizzled-related protein 1 [Meriones unguiculatus]	2.261	1.38455
x|XP_021491450.1|CKLF-like MARVEL transmembrane domain-containing protein 6 [Meriones unguiculatus]	2.24777	1.86829
x|XP_021497594.1|rho GTPase-activating protein 45 isoform X2 [Meriones unguiculatus]	2.23401	0.923618
x|XP_021490288.1|fibrinogen beta chain [Meriones unguiculatus]	2.19805	1.8558
x|XP_021485293.1|LOW QUALITY PROTEIN: H-2 class II histocompatibility antigen; I-E beta chain-like [Meriones unguiculatus]	2.19805	1.15987
x|XP_021494702.1|purine nucleoside phosphorylase [Meriones unguiculatus]	2.19388	1.42865
x|XP_021498574.1|plasma protease C1 inhibitor [Meriones unguiculatus]	2.15624	1.36303
x|XP_021509825.1|phospholipase D4 isoform X1 [Meriones unguiculatus]	2.14925	1.51265
x|XP_021495807.1|polymeric immunoglobulin receptor [Meriones unguiculatus]	2.14835	1.93105
x|XP_021490289.1|fibrinogen gamma chain isoform X1 [Meriones unguiculatus]	2.13624	1.8558
x|XP_021490316.1|E3 ubiquitin-protein ligase DTX3L [Meriones unguiculatus]	2.12661	1.68473
x|XP_021485317.1|proteasome subunit beta type-8 [Meriones unguiculatus]	2.12407	1.8558
x|XP_021505947.1|phosphofurin acidic cluster sorting protein 1; partial [Meriones unguiculatus]	2.10835	1.70949
x|XP_021488891.1|2'-5'-oligoadenylate synthase 2-like [Meriones unguiculatus]	2.10481	0.977642
x|XP_021482141.1|endoplasmic reticulum aminopeptidase 1 isoform X1 [Meriones unguiculatus]	2.07624	0.720485
x|XP_021498247.1|ena/VASP-like protein isoform X1 [Meriones unguiculatus]	2.0723	1.51018
x|XP_021511576.1|complement factor B [Meriones unguiculatus]	2.06907	1.5839
x|XP_021487127.1|complement C1q subcomponent subunit C [Meriones unguiculatus]	2.06156	1.44077
x|XP_021512719.1|poly [ADP-ribose] polymerase 3-like [Meriones unguiculatus]	2.05747	1.87485
x|XP_021485341.1|murinoglobulin-2-like [Meriones unguiculatus]	2.04993	1.83838
x|XP_021496900.1|BTB/POZ domain-containing protein KCTD12 [Meriones unguiculatus]	2.02493	1.88208
x|XP_021504876.1|intercellular adhesion molecule 1 [Meriones unguiculatus]	2.01908	0.530033
x|XP_021492117.1|DNA replication licensing factor MCM3 [Meriones unguiculatus]	2.00369	0.782084
x|XP_021487586.1|formin-like protein 1 isoform X1 [Meriones unguiculatus]	1.99467	1.93105
x|XP_021491394.1|superoxide dismutase [Mn]; mitochondrial [Meriones unguiculatus]	1.98431	1.87485
x|XP_021515061.1|E3 ubiquitin-protein ligase CBL isoform X1 [Meriones unguiculatus]	1.97992	1.87485
x|XP_021487517.1|inter-alpha-trypsin inhibitor heavy chain H2 [Meriones unguiculatus]	1.96764	1.93105
x|XP_021490291.1|fibrinogen alpha chain [Meriones unguiculatus]	1.96038	1.8558
x|XP_021484182.1|tyrosine-protein kinase Lyn-like; partial [Meriones unguiculatus]	1.95286	1.8724
x|XP_021513412.1|von Willebrand factor A domain-containing protein 5A isoform X1 [Meriones unguiculatus]	1.94604	1.8558
x|XP_021485889.1|interferon-activable protein 205-B-like [Meriones unguiculatus]	1.92033	1.87485
x|XP_021491523.1|major vault protein [Meriones unguiculatus]	1.91844	1.8558
x|XP_021512823.1|beta-glucuronidase isoform X1 [Meriones unguiculatus]	1.90881	1.8558
x|XP_021518026.1|complement factor H-like [Meriones unguiculatus]	1.89598	1.8558
x|XP_021491713.1|B-lymphocyte antigen CD20 [Meriones unguiculatus]	1.87798	0.540436
x|XP_021507131.1|nucleolar RNA helicase 2 [Meriones unguiculatus]	1.87585	1.62521
x|XP_021484872.1|alpha-1-antitrypsin [Meriones unguiculatus]	1.86535	1.8558
x|XP_021494015.1|ras-related protein Rab-8B [Meriones unguiculatus]	1.85372	1.89033
x|XP_021497606.1|mitotic interactor and substrate of PLK1 [Meriones unguiculatus]	1.84964	1.8456
x|XP_021489123.1|cathepsin D [Meriones unguiculatus]	1.849	1.8558
x|XP_021502692.1|serine protease inhibitor A3N-like [Meriones unguiculatus]	1.84055	1.8724
x|XP_021490311.1|poly [ADP-ribose] polymerase 9 isoform X1 [Meriones unguiculatus]	1.83115	1.8558
x|XP_021489322.1|lamin-B receptor [Meriones unguiculatus]	1.81958	1.91301
x|XP_021492320.1|importin-9 [Meriones unguiculatus]	1.81765	1.07123
x|XP_021516112.1|immunity-related GTPase family M protein 1-like [Meriones unguiculatus]	1.81711	1.05375
x|XP_021503417.1|plasminogen isoform X1 [Meriones unguiculatus]	1.797	1.8724
x|XP_021512301.1|ferritin light chain [Meriones unguiculatus]	1.78609	1.49554
x|XP_021516196.1|cytoskeleton-associated protein 4 [Meriones unguiculatus]	1.773	1.93105
x|XP_021495151.1|stromal membrane-associated protein 2 [Meriones unguiculatus]	1.7716	1.13386
x|XP_021509686.1|SH3 domain-binding protein 1 isoform X1 [Meriones unguiculatus]	1.7708	1.8558
x|XP_021495636.1|galectin-3-binding protein [Meriones unguiculatus]	1.75946	0.961938
x|XP_021488199.1|alanine--tRNA ligase; cytoplasmic [Meriones unguiculatus]	1.75529	1.93105
x|XP_021516485.1|interferon-inducible GTPase 1-like [Meriones unguiculatus]	1.75227	0.390157
x|XP_021485304.1|antigen peptide transporter 2 [Meriones unguiculatus]	1.74506	0.294194
x|XP_021509737.1|macrophage-capping protein [Meriones unguiculatus]	1.74487	1.87485
x|XP_021488773.1|thioredoxin domain-containing protein 5 [Meriones unguiculatus]	1.74369	1.87485
x|XP_021491746.1|ferritin heavy chain [Meriones unguiculatus]	1.74243	1.62214
x|XP_021485803.1|alpha-1-inhibitor 3-like [Meriones unguiculatus]	1.74014	1.65623
x|XP_021510164.1|complement component C9 [Meriones unguiculatus]	1.73084	1.47866
x|XP_021512463.1|V-type proton ATPase catalytic subunit A; partial [Meriones unguiculatus]	1.72413	1.73138
x|XP_021484101.1|keratin; type II cytoskeletal 4 [Meriones unguiculatus]	1.72113	0.49214
x|XP_021483159.1|2';3'-cyclic-nucleotide 3'-phosphodiesterase isoform X1 [Meriones unguiculatus]	1.71926	1.91609
x|XP_021501159.1|opioid growth factor receptor-like [Meriones unguiculatus]	1.71881	0.958816
x|XP_021492715.1|tyrosine--tRNA ligase; cytoplasmic isoform X1 [Meriones unguiculatus]	1.71371	1.87485
x|XP_021518927.1|serotransferrin-like [Meriones unguiculatus]	1.71234	1.8724
x|XP_021497303.1|leucine-rich repeat-containing protein 59 [Meriones unguiculatus]	1.71122	1.8558
x|XP_021482755.1|polypeptide N-acetylgalactosaminyltransferase 3 [Meriones unguiculatus]	1.70413	1.8558
x|XP_021484886.1|murinoglobulin-1-like [Meriones unguiculatus]	1.70247	1.87485
x|XP_021510050.1|nucleolar protein 58 isoform X1 [Meriones unguiculatus]	1.69996	1.8558
x|XP_021511232.1|Golgi resident protein GCP60; partial [Meriones unguiculatus]	1.69891	1.54153
x|XP_021497873.1|apolipoprotein E [Meriones unguiculatus]	1.69793	1.8617
x|XP_021507409.1|TBC1 domain family member 9B isoform X1 [Meriones unguiculatus]	1.69113	1.28132
x|XP_021489818.1|transmembrane emp24 domain-containing protein 10 [Meriones unguiculatus]	1.68955	1.91609
x|XP_021517124.1|guanylate-binding protein 4 [Meriones unguiculatus]	1.68757	0.837396
x|XP_021489985.1|LIM domain-containing protein 2 [Meriones unguiculatus]	1.67864	1.50334
x|XP_021490789.1|zinc finger CCCH-type antiviral protein 1-like [Meriones unguiculatus]	1.67131	1.93105
x|XP_021509358.1|erythrocyte band 7 integral membrane protein [Meriones unguiculatus]	1.67005	1.93105
x|XP_021516068.1|sterol O-acyltransferase 1 [Meriones unguiculatus]	1.66194	0.975435
x|XP_021484880.1|CD44 antigen [Meriones unguiculatus]	1.65653	1.8558
x|XP_021495154.1|palmitoyl-protein thioesterase 1 [Meriones unguiculatus]	1.65293	1.74165
x|XP_021504293.1|angiotensinogen isoform X1 [Meriones unguiculatus]	1.6449	0.878448
x|XP_021487207.1|UDP-glucose:glycoprotein glucosyltransferase 1 [Meriones unguiculatus]	1.64389	1.8558
x|XP_021487121.1|complement C1q subcomponent subunit B [Meriones unguiculatus]	1.64042	1.43596
x|XP_021513092.1|proteasome subunit beta type-1 [Meriones unguiculatus]	1.63828	1.87485
x|XP_021505098.1|serine/threonine-protein kinase VRK1 [Meriones unguiculatus]	1.63676	0.735277
x|XP_021517566.1|GTPase IMAP family member 8 [Meriones unguiculatus]	1.63109	1.32704
x|XP_021501566.1|nicotinamide phosphoribosyltransferase isoform X1 [Meriones unguiculatus]	1.63064	1.87485
x|XP_021519867.1|rho guanine nucleotide exchange factor 1 [Meriones unguiculatus]	1.62415	1.5388
x|XP_021491488.1|galactokinase [Meriones unguiculatus]	1.60857	1.69406
x|XP_021495254.1|beta-hexosaminidase subunit beta [Meriones unguiculatus]	1.60732	1.43596
x|XP_021516980.1|prothymosin alpha [Meriones unguiculatus]	1.60639	1.74044
x|XP_021512255.1|staphylococcal nuclease domain-containing protein 1 [Meriones unguiculatus]	1.60128	1.8558
x|XP_021512431.1|antithrombin-III [Meriones unguiculatus]	1.59838	1.49511
x|XP_021488043.1|D-3-phosphoglycerate dehydrogenase [Meriones unguiculatus]	1.5975	1.26244
x|XP_021497838.1|cleft lip and palate transmembrane protein 1 [Meriones unguiculatus]	1.59235	1.08546
x|XP_021503506.1|methionine aminopeptidase 2 isoform X1 [Meriones unguiculatus]	1.59208	1.93105
x|XP_021494898.1|Golgi reassembly-stacking protein 2 [Meriones unguiculatus]	1.59205	1.33694
x|XP_021487475.1|malectin isoform X1 [Meriones unguiculatus]	1.58591	1.8558
x|XP_021499092.1|kynurenine--oxoglutarate transaminase 3 isoform X1 [Meriones unguiculatus]	1.57106	1.84255
x|XP_021482489.1|kallistatin [Meriones unguiculatus]	1.5683	1.34436
x|XP_021507811.1|V-type proton ATPase subunit B; brain isoform [Meriones unguiculatus]	1.56748	1.84492
x|XP_021491588.1|E3 ubiquitin-protein ligase BRE1B [Meriones unguiculatus]	1.56492	0.998008
x|XP_021490885.1|inter-alpha-trypsin inhibitor heavy chain H4 isoform X1 [Meriones unguiculatus]	1.56019	1.81401
x|XP_021490991.1|transferrin receptor protein 1 [Meriones unguiculatus]	1.56016	1.35759
x|XP_021495012.1|prothrombin [Meriones unguiculatus]	1.55858	1.80214
x|XP_021516668.1|coiled-coil and C2 domain-containing protein 1B [Meriones unguiculatus]	1.55087	1.70965
x|XP_021486611.1|EF-hand domain-containing protein D2 [Meriones unguiculatus]	1.5459	1.8558
x|XP_021504090.1|signal recognition particle receptor subunit alpha [Meriones unguiculatus]	1.54426	1.87485
x|XP_021497775.1|replication protein A 70 kDa DNA-binding subunit [Meriones unguiculatus]	1.54028	1.8558
x|XP_021484371.1|protein RCC2 [Meriones unguiculatus]	1.53921	1.8558
x|XP_021516664.1|structural maintenance of chromosomes protein 2 [Meriones unguiculatus]	1.53514	1.91609
x|XP_021496940.1|40S ribosomal protein S24; partial [Meriones unguiculatus]	1.53376	1.8558
x|XP_021490888.1|inter-alpha-trypsin inhibitor heavy chain H1 isoform X2 [Meriones unguiculatus]	1.53086	1.8558
x|XP_021490383.1|ARF GTPase-activating protein GIT2 isoform X1 [Meriones unguiculatus]	1.52728	1.8724
x|XP_021516523.1|glutamine--fructose-6-phosphate aminotransferase [isomerizing] 1 isoform X1 [Meriones unguiculatus]	1.52678	0.952215
x|XP_021492683.1|complement C1r subcomponent isoform X1 [Meriones unguiculatus]	1.5203	1.91609
x|XP_021509723.1|vesicle-associated membrane protein 5 [Meriones unguiculatus]	1.51952	1.55618
x|XP_021509663.1|glycogen phosphorylase; liver form [Meriones unguiculatus]	1.51654	1.56027
x|XP_021518616.1|carboxylesterase 1C-like [Meriones unguiculatus]	1.51422	1.70679
x|XP_021503474.1|dnaJ homolog subfamily C member 13 isoform X1 [Meriones unguiculatus]	1.51394	1.54711
x|XP_021515650.1|versican core protein isoform X1 [Meriones unguiculatus]	1.50941	1.24007
x|XP_021485130.1|differentially expressed in FDCP 6 homolog [Meriones unguiculatus]	1.50775	0.973137
x|XP_021510364.1|mannosyl-oligosaccharide glucosidase [Meriones unguiculatus]	1.50758	1.39552
x|XP_021511878.1|serine/threonine-protein phosphatase PP1-alpha catalytic subunit [Meriones unguiculatus]	1.50518	1.8456
x|XP_021514945.1|glucose-6-phosphate 1-dehydrogenase [Meriones unguiculatus]	1.50286	1.8724
x|XP_021491986.1|adenosine deaminase [Meriones unguiculatus]	1.50111	0.667673
x|XP_021498310.1|proteasome subunit alpha type-3 isoform X1 [Meriones unguiculatus]	1.49979	1.8558
x|XP_021517567.1|niban-like protein 1 [Meriones unguiculatus]	1.49352	1.38348
x|XP_021504449.1|cytosolic non-specific dipeptidase [Meriones unguiculatus]	1.48992	1.87485
x|XP_021497676.1|CDK5 regulatory subunit-associated protein 3 [Meriones unguiculatus]	1.48815	1.52952
x|XP_021485845.1|peptidyl-prolyl cis-trans isomerase FKBP5 [Meriones unguiculatus]	1.48034	1.8558
x|XP_021512167.1|CD44 antigen-like; partial [Meriones unguiculatus]	1.47433	1.71251
x|XP_021491829.1|dnaJ homolog subfamily B member 11 [Meriones unguiculatus]	1.47397	1.84429
x|XP_021517621.1|V-type proton ATPase subunit H [Meriones unguiculatus]	1.47085	1.65018
x|XP_021487874.1|enhancer of mRNA-decapping protein 4 isoform X1 [Meriones unguiculatus]	1.46682	1.8558
x|XP_021500817.1|cystathionine beta-synthase isoform X1 [Meriones unguiculatus]	1.46613	1.75348
x|XP_021509336.1|leukocyte elastase inhibitor [Meriones unguiculatus]	1.46471	1.8558
x|XP_021489417.1|small nuclear ribonucleoprotein E [Meriones unguiculatus]	1.46407	1.87485
x|XP_021491981.1|serine/threonine-protein kinase 4 [Meriones unguiculatus]	1.46288	1.17136
x|XP_021509188.1|secretory carrier-associated membrane protein 2 isoform X1 [Meriones unguiculatus]	1.46157	1.87485
x|XP_021504538.1|AP-3 complex subunit delta-1 [Meriones unguiculatus]	1.45299	1.8558
x|XP_021516844.1|endoplasmin [Meriones unguiculatus]	1.45291	1.87485
x|XP_021483157.1|ATP-citrate synthase [Meriones unguiculatus]	1.45184	1.8558
x|XP_021509746.1|U4/U6.U5 tri-snRNP-associated protein 2 [Meriones unguiculatus]	1.44751	0.97945
x|XP_021488095.1|coronin-7 isoform X3 [Meriones unguiculatus]	1.44741	1.8558
x|XP_021509376.1|syntaxin-7 [Meriones unguiculatus]	1.44551	1.8724
x|XP_021501342.1|arginase-1 [Meriones unguiculatus]	1.44543	0.616785
x|XP_021513176.1|heterogeneous nuclear ribonucleoprotein U-like protein 1 isoform X1 [Meriones unguiculatus]	1.4439	1.8558
x|XP_021514664.1|signal peptidase complex subunit 2 [Meriones unguiculatus]	1.44296	1.91609
x|XP_021483189.1|probable global transcription activator SNF2L2 isoform X1 [Meriones unguiculatus]	1.4414	0.61469
x|XP_021501889.1|ribonuclease inhibitor isoform X1 [Meriones unguiculatus]	1.43614	1.72746
x|XP_021510005.1|UTP--glucose-1-phosphate uridylyltransferase isoform X1 [Meriones unguiculatus]	1.43183	1.8558
x|XP_021490897.1|inter-alpha-trypsin inhibitor heavy chain H3 [Meriones unguiculatus]	1.43083	1.83838
x|XP_021500518.1|ras-related protein Rab-21 [Meriones unguiculatus]	1.43083	1.68015
x|XP_021487932.1|serine/threonine-protein kinase N1 isoform X2 [Meriones unguiculatus]	1.43022	1.84492
x|XP_021516007.1|engulfment and cell motility protein 1-like; partial [Meriones unguiculatus]	1.43013	1.87485
x|XP_021498475.1|replication factor C subunit 5 [Meriones unguiculatus]	1.42874	1.69406
x|XP_021490880.1|signal peptidase complex subunit 1 [Meriones unguiculatus]	1.42866	1.8558
x|XP_021488294.1|V-type proton ATPase subunit E 1 [Meriones unguiculatus]	1.42855	1.8558
x|XP_021517971.1|guanine nucleotide-binding protein G(i) subunit alpha-2 [Meriones unguiculatus]	1.42609	1.8558
x|XP_021518899.1|protein disulfide-isomerase A4 [Meriones unguiculatus]	1.4256	1.8724
x|XP_021519137.1|translocating chain-associated membrane protein 1 [Meriones unguiculatus]	1.42202	1.8558
x|XP_021489523.1|AP-2 complex subunit alpha-1 isoform X1 [Meriones unguiculatus]	1.42052	1.87485
x|XP_021504144.1|neutral amino acid transporter A [Meriones unguiculatus]	1.4107	0.839187
x|XP_021517424.1|golgin subfamily B member 1 isoform X1 [Meriones unguiculatus]	1.40343	1.90461
x|XP_021487485.1|60S acidic ribosomal protein P0 [Meriones unguiculatus]	1.40274	1.83838
x|XP_021506537.1|sp110 nuclear body protein [Meriones unguiculatus]	1.399	1.6256
x|XP_021507532.1|4F2 cell-surface antigen heavy chain [Meriones unguiculatus]	1.39874	1.8558
x|XP_021519610.1|syntenin-1 isoform X1 [Meriones unguiculatus]	1.39861	1.57877
x|XP_021494277.1|phenylalanine--tRNA ligase beta subunit [Meriones unguiculatus]	1.39834	1.8617
x|XP_021501899.1|interferon-induced transmembrane protein 3 [Meriones unguiculatus]	1.39738	1.91301
x|XP_021485233.1|golgin subfamily A member 5; partial [Meriones unguiculatus]	1.39563	1.87485
x|XP_021512391.1|E3 SUMO-protein ligase RanBP2 isoform X1 [Meriones unguiculatus]	1.39539	1.8456
x|XP_021498713.1|glutaminase kidney isoform; mitochondrial isoform X2 [Meriones unguiculatus]	1.39496	1.70006
x|XP_021487927.1|ATP-dependent RNA helicase DDX39A isoform X1 [Meriones unguiculatus]	1.39457	1.78683
x|XP_021509581.1|arylsulfatase B-like [Meriones unguiculatus]	1.39357	1.8724
x|XP_021511697.1|2';5'-phosphodiesterase 12 [Meriones unguiculatus]	1.39329	1.8617
x|XP_021515357.1|transmembrane emp24 domain-containing protein 9 [Meriones unguiculatus]	1.39218	1.91301
x|XP_021503759.1|proteasome subunit beta type-4 [Meriones unguiculatus]	1.39139	1.86795
x|XP_021504391.1|protein ERGIC-53 [Meriones unguiculatus]	1.39136	1.8558
x|XP_021507230.1|fibronectin isoform X4 [Meriones unguiculatus]	1.39061	1.81401
x|XP_021516075.1|calcyclin-binding protein [Meriones unguiculatus]	1.38924	1.8724
x|XP_021495177.1|protein flightless-1 homolog isoform X1 [Meriones unguiculatus]	1.38887	1.80646
x|XP_021519770.1|dolichyl-diphosphooligosaccharide--protein glycosyltransferase subunit 2 isoform X1 [Meriones unguiculatus]	1.38721	1.44186
x|XP_021484297.1|trifunctional purine biosynthetic protein adenosine-3 [Meriones unguiculatus]	1.38562	1.87485
x|XP_021488933.1|selenoprotein S [Meriones unguiculatus]	1.38385	1.93105
x|XP_021508226.1|proteasome subunit beta type-2 [Meriones unguiculatus]	1.38347	1.8558
x|XP_021511142.1|leukotriene A-4 hydrolase [Meriones unguiculatus]	1.37693	1.8558
x|XP_021499118.1|protein disulfide-isomerase A6 [Meriones unguiculatus]	1.37689	1.82153
x|XP_021499120.1|glutamate--cysteine ligase catalytic subunit [Meriones unguiculatus]	1.37108	0.683097
x|XP_021520239.1|protein S100-A9 [Meriones unguiculatus]	1.36692	0.382447
x|XP_021513117.1|rabankyrin-5 [Meriones unguiculatus]	1.36069	1.8558
x|XP_021519252.1|uncharacterized protein LOC110565804; partial [Meriones unguiculatus]	1.35899	1.87485
x|XP_021498573.1|thioredoxin-related transmembrane protein 2 [Meriones unguiculatus]	1.35325	1.8558
x|XP_021500376.1|GDP-mannose 4;6 dehydratase; partial [Meriones unguiculatus]	1.35264	1.80221
x|XP_021496798.1|dnaJ homolog subfamily C member 7 [Meriones unguiculatus]	1.34875	1.31328
x|XP_021491821.1|replication factor C subunit 4 [Meriones unguiculatus]	1.34864	1.74227
x|XP_021515044.1|hypoxia up-regulated protein 1 [Meriones unguiculatus]	1.34696	1.87485
x|XP_021506483.1|pyridoxal-dependent decarboxylase domain-containing protein 1 isoform X4 [Meriones unguiculatus]	1.34449	1.87485
x|XP_021517448.1|transducin beta-like protein 2 isoform X1 [Meriones unguiculatus]	1.34032	1.81401
x|XP_021498096.1|cell cycle and apoptosis regulator protein 2 isoform X1 [Meriones unguiculatus]	1.33946	1.74844
x|XP_021509298.1|CDGSH iron-sulfur domain-containing protein 2 [Meriones unguiculatus]	1.33941	1.69406
x|XP_021486166.1|flotillin-2 isoform X1 [Meriones unguiculatus]	1.33906	1.18715
x|XP_021508497.1|sphingosine-1-phosphate lyase 1 isoform X1 [Meriones unguiculatus]	1.3383	1.01176
x|XP_021518832.1|microtubule-actin cross-linking factor 1; partial [Meriones unguiculatus]	1.33338	1.87485
x|XP_021517208.1|disintegrin and metalloproteinase domain-containing protein 17 isoform X1 [Meriones unguiculatus]	1.33173	1.31226
x|XP_021504497.1|FK506-binding protein 15 [Meriones unguiculatus]	1.33134	1.56865
x|XP_021501968.1|5'-3' exoribonuclease 2 [Meriones unguiculatus]	1.3306	1.8594
x|XP_021483678.1|staphylococcal nuclease domain-containing protein 1-like; partial [Meriones unguiculatus]	1.32865	1.87485
x|XP_021512752.1|AP-4 complex subunit epsilon-1 isoform X1 [Meriones unguiculatus]	1.32806	1.84492
x|XP_021496996.1|nuclear-interacting partner of ALK isoform X1 [Meriones unguiculatus]	1.32643	1.15738
x|XP_021508901.1|sterile alpha motif domain-containing protein 9-like [Meriones unguiculatus]	1.3256	1.06781
x|XP_021486549.1|protein DDI1 homolog 2 [Meriones unguiculatus]	1.32531	1.37162
x|XP_021504287.1|SWI/SNF-related matrix-associated actin-dependent regulator of chromatin subfamily A member 5 [Meriones unguiculatus]	1.32346	1.62652
x|XP_021520029.1|actin-related protein 2/3 complex subunit 2 [Meriones unguiculatus]	1.32182	1.8558
x|XP_021493584.1|probable ATP-dependent RNA helicase DDX6 [Meriones unguiculatus]	1.32108	1.36284
x|XP_021499826.1|neutral amino acid transporter B(0) [Meriones unguiculatus]	1.32101	1.03243
x|XP_021491370.1|THUMP domain-containing protein 1 [Meriones unguiculatus]	1.32071	1.7703
x|XP_021490867.1|protein polybromo-1 isoform X1 [Meriones unguiculatus]	1.32007	1.24201
x|XP_021501365.1|ADP-ribosylation factor GTPase-activating protein 1 isoform X1 [Meriones unguiculatus]	1.31901	1.8558
x|XP_021493724.1|regulator of nonsense transcripts 1 isoform X1 [Meriones unguiculatus]	1.31899	1.87485
x|XP_021509765.1|eukaryotic peptide chain release factor GTP-binding subunit ERF3A [Meriones unguiculatus]	1.31878	1.8456
x|XP_021483283.1|set1/Ash2 histone methyltransferase complex subunit ASH2 isoform X2 [Meriones unguiculatus]	1.31854	1.93105
x|XP_021515767.1|coiled-coil domain-containing protein 93-like; partial [Meriones unguiculatus]	1.3185	1.47235
x|XP_021487459.1|eIF-2-alpha kinase activator GCN1 isoform X1 [Meriones unguiculatus]	1.31769	1.23922
x|XP_021493005.1|DNA repair protein RAD50 isoform X1 [Meriones unguiculatus]	1.31752	1.8456
x|XP_021493582.1|exportin-2 [Meriones unguiculatus]	1.31332	1.87485
x|XP_021495738.1|RNA polymerase II subunit A C-terminal domain phosphatase isoform X1 [Meriones unguiculatus]	1.30759	1.39701
x|XP_021518495.1|copine-3 isoform X1 [Meriones unguiculatus]	1.30645	1.82925
x|XP_021490883.1|transketolase [Meriones unguiculatus]	1.30412	1.8724
x|XP_021516617.1|26S proteasome non-ATPase regulatory subunit 5 [Meriones unguiculatus]	1.30393	1.39108
x|XP_021497130.1|receptor expression-enhancing protein 5 [Meriones unguiculatus]	1.30381	1.80221
x|XP_021504089.1|m7GpppX diphosphatase [Meriones unguiculatus]	1.29828	1.8724
x|XP_021506408.1|leucine--tRNA ligase; cytoplasmic isoform X1 [Meriones unguiculatus]	1.29801	1.8168
x|XP_021515736.1|actin-related protein 2/3 complex subunit 1B [Meriones unguiculatus]	1.29788	1.8724
x|XP_021503383.1|phosphoglucomutase-2 isoform X1 [Meriones unguiculatus]	1.29446	1.83838
x|XP_021498540.1|FACT complex subunit SSRP1 [Meriones unguiculatus]	1.29355	1.87485
x|XP_021510094.1|keratin; type II cytoskeletal 7 [Meriones unguiculatus]	1.29244	1.51457
x|XP_021497169.1|acidic leucine-rich nuclear phosphoprotein 32 family member B isoform X1 [Meriones unguiculatus]	1.29221	1.65328
x|XP_021518908.1|minor histocompatibility antigen H13 isoform X1 [Meriones unguiculatus]	1.29147	1.71164
x|XP_021497091.1|rab3 GTPase-activating protein catalytic subunit isoform X2 [Meriones unguiculatus]	1.29021	1.87485
x|XP_021513291.1|protein OS-9 isoform X1 [Meriones unguiculatus]	1.28943	1.19212
x|XP_021517011.1|nuclear pore complex protein Nup88 [Meriones unguiculatus]	1.28491	1.55136
x|XP_021488228.1|protein VAC14 homolog [Meriones unguiculatus]	1.28035	1.09683
x|XP_021495889.1|swi5-dependent recombination DNA repair protein 1 homolog [Meriones unguiculatus]	1.27894	1.62842
x|XP_021488046.1|N-acetylglucosamine-1-phosphodiester alpha-N-acetylglucosaminidase isoform X1 [Meriones unguiculatus]	1.27779	1.41465
x|XP_021507979.1|FACT complex subunit SPT16 [Meriones unguiculatus]	1.27742	1.8558
x|XP_021509289.1|nuclear factor NF-kappa-B p105 subunit isoform X1 [Meriones unguiculatus]	1.27419	1.60888
x|XP_021494580.1|superkiller viralicidic activity 2-like 2; partial [Meriones unguiculatus]	1.27294	1.71999
x|XP_021500537.1|histone H1.1 [Meriones unguiculatus]	1.27189	1.76909
x|XP_021503253.1|lysine--tRNA ligase isoform X2 [Meriones unguiculatus]	1.27143	1.93105
x|XP_021498178.1|phosphoribosylformylglycinamidine synthase [Meriones unguiculatus]	1.26948	1.78662
x|XP_021512762.1|U5 small nuclear ribonucleoprotein 200 kDa helicase [Meriones unguiculatus]	1.26898	1.72058
x|XP_021500361.1|serine/threonine-protein kinase 24 isoform X1 [Meriones unguiculatus]	1.26872	1.74844
x|XP_021510880.1|L-lactate dehydrogenase A chain [Meriones unguiculatus]	1.26821	1.8617
x|XP_021513686.1|serine hydroxymethyltransferase; mitochondrial isoform X1 [Meriones unguiculatus]	1.26815	1.79303
x|XP_021494505.1|coatomer subunit gamma-1 [Meriones unguiculatus]	1.26807	1.8724
x|XP_021488844.1|endoplasmic reticulum resident protein 29 [Meriones unguiculatus]	1.26778	1.68548
x|XP_021509387.1|neutral cholesterol ester hydrolase 1 [Meriones unguiculatus]	1.26421	1.8558
x|XP_021483449.1|eukaryotic translation initiation factor 4 gamma 2 [Meriones unguiculatus]	1.26268	1.72746
x|XP_021508643.1|fascin [Meriones unguiculatus]	1.26158	1.8558
x|XP_021514474.1|bridging integrator 2 [Meriones unguiculatus]	1.26139	1.10043
x|XP_021518042.1|alpha-1-macroglobulin-like [Meriones unguiculatus]	1.26092	0.416019
x|XP_021517551.1|calumenin isoform X1 [Meriones unguiculatus]	1.26049	1.93105
x|XP_021487284.1|dedicator of cytokinesis protein 2 [Meriones unguiculatus]	1.26049	1.21665
x|XP_021509526.1|heterogeneous nuclear ribonucleoprotein Q isoform X3 [Meriones unguiculatus]	1.25993	1.8558
x|XP_021517876.1|mitotic checkpoint protein BUB3 isoform X1 [Meriones unguiculatus]	1.25785	1.89033
x|XP_021507533.1|elongation factor 1-gamma [Meriones unguiculatus]	1.25672	1.87485
x|XP_021497764.1|clustered mitochondria protein homolog isoform X1 [Meriones unguiculatus]	1.25536	1.71164
x|XP_021514805.1|serum albumin-like [Meriones unguiculatus]	1.25453	1.8558
x|XP_021502913.1|acetoacetyl-CoA synthetase [Meriones unguiculatus]	1.25268	1.44152
x|XP_021488145.1|serine/arginine repetitive matrix protein 2 isoform X1 [Meriones unguiculatus]	1.25212	1.87485
x|XP_021487392.1|proteasome subunit alpha type-5 [Meriones unguiculatus]	1.25209	1.90461
x|XP_021491921.1|raftlin isoform X1 [Meriones unguiculatus]	1.24908	0.966221
x|XP_021499439.1|transcription activator BRG1 isoform X1 [Meriones unguiculatus]	1.24582	1.91609
x|XP_021487171.1|arginine--tRNA ligase; cytoplasmic [Meriones unguiculatus]	1.2452	1.63431
x|XP_021516511.1|nardilysin isoform X1 [Meriones unguiculatus]	1.24457	1.78702
x|XP_021507501.1|neutral alpha-glucosidase AB isoform X2 [Meriones unguiculatus]	1.24253	1.8558
x|XP_021504290.1|aspartate--tRNA ligase; cytoplasmic [Meriones unguiculatus]	1.24245	1.8724
x|XP_021501061.1|X-ray repair cross-complementing protein 5 [Meriones unguiculatus]	1.24189	0.801228
x|XP_021482835.1|non-POU domain-containing octamer-binding protein [Meriones unguiculatus]	1.24163	1.81401
x|XP_021499969.1|phospholipase B-like 1 [Meriones unguiculatus]	1.24067	0.480228
x|XP_021493691.1|peptidyl-prolyl cis-trans isomerase FKBP8 isoform X1 [Meriones unguiculatus]	1.23699	0.963275
x|XP_021496057.1|nodal modulator 1 [Meriones unguiculatus]	1.23048	1.81401
x|XP_021506857.1|V-type proton ATPase subunit D [Meriones unguiculatus]	1.22857	1.52946
x|XP_021517055.1|proteasome inhibitor PI31 subunit [Meriones unguiculatus]	1.22715	1.8168
x|XP_021517325.1|V-type proton ATPase subunit C 1 isoform X1 [Meriones unguiculatus]	1.2266	1.62883
x|XP_021518703.1|inosine-5'-monophosphate dehydrogenase 2 [Meriones unguiculatus]	1.22555	1.45466
x|XP_021508209.1|annexin A1 [Meriones unguiculatus]	1.22538	1.65581
x|XP_021511404.1|guanine nucleotide-binding protein subunit alpha-13 [Meriones unguiculatus]	1.22447	1.66617
x|XP_021518623.1|glutamine--tRNA ligase [Meriones unguiculatus]	1.22413	1.70356
x|XP_021492327.1|aminopeptidase B [Meriones unguiculatus]	1.2231	1.8558
x|XP_021500362.1|vacuolar protein sorting-associated protein 35 [Meriones unguiculatus]	1.223	1.8558
x|XP_021492895.1|peroxisomal 2;4-dienoyl-CoA reductase [Meriones unguiculatus]	1.22251	1.42804
x|XP_021493766.1|procollagen galactosyltransferase 1 [Meriones unguiculatus]	1.22194	1.68015
x|XP_021492474.1|sorting nexin-5 isoform X2 [Meriones unguiculatus]	1.22184	1.8558
x|XP_021500024.1|DNA topoisomerase 1 [Meriones unguiculatus]	1.22175	1.8558
x|XP_021505036.1|peptidylprolyl isomerase domain and WD repeat-containing protein 1 isoform X1 [Meriones unguiculatus]	1.22161	1.26032
x|XP_021508623.1|lipopolysaccharide-responsive and beige-like anchor protein isoform X1 [Meriones unguiculatus]	1.21817	1.59463
x|XP_021520038.1|GMP synthase [glutamine-hydrolyzing]; partial [Meriones unguiculatus]	1.21619	1.53286
x|XP_021489735.1|translocon-associated protein subunit gamma [Meriones unguiculatus]	1.21427	1.8558
x|XP_021486534.1|nuclear pore complex protein Nup50 [Meriones unguiculatus]	1.21406	1.5479
x|XP_021517612.1|glutathione peroxidase 1 [Meriones unguiculatus]	1.21383	1.82202
x|XP_021495537.1|phosphoinositide 3-kinase regulatory subunit 4 [Meriones unguiculatus]	1.21341	1.63353
x|XP_021492686.1|chromodomain-helicase-DNA-binding protein 4 isoform X1 [Meriones unguiculatus]	1.21184	1.81401
x|XP_021494959.1|nuclear pore membrane glycoprotein 210 [Meriones unguiculatus]	1.21092	0.939249
x|XP_021507913.1|26S proteasome non-ATPase regulatory subunit 6 [Meriones unguiculatus]	1.20925	1.83387
x|XP_021486618.1|collagen alpha-1(XVIII) chain isoform X1 [Meriones unguiculatus]	1.20682	1.87485
x|XP_021495109.1|sodium/potassium-transporting ATPase subunit beta-1 [Meriones unguiculatus]	1.20516	1.8456
x|XP_021496274.1|vacuolar protein sorting-associated protein 18 homolog [Meriones unguiculatus]	1.20329	0.897446
x|XP_021514185.1|coiled-coil domain-containing protein 22 [Meriones unguiculatus]	1.20154	1.74044
x|XP_021500172.1|DNA mismatch repair protein Msh2 [Meriones unguiculatus]	1.20085	0.87241
x|XP_021513519.1|methionine--tRNA ligase; cytoplasmic isoform X1 [Meriones unguiculatus]	1.20051	1.86605
x|XP_021511969.1|serpin H1 [Meriones unguiculatus]	1.1989	1.87485
x|XP_021508730.1|xaa-Pro aminopeptidase 1 isoform X1 [Meriones unguiculatus]	1.19764	1.8456
x|XP_021487833.1|poly [ADP-ribose] polymerase 12 [Meriones unguiculatus]	1.19625	1.8724
x|XP_021505209.1|CCR4-NOT transcription complex subunit 3 isoform X1 [Meriones unguiculatus]	1.19578	1.322
x|XP_021494377.1|5-formyltetrahydrofolate cyclo-ligase isoform X1 [Meriones unguiculatus]	1.19516	1.44407
x|XP_021488044.1|6-phosphogluconate dehydrogenase; decarboxylating [Meriones unguiculatus]	1.19382	1.8558
x|XP_021515637.1|sodium bicarbonate cotransporter 3-like; partial [Meriones unguiculatus]	1.19352	0.52996
x|XP_021519567.1|bifunctional 3'-phosphoadenosine 5'-phosphosulfate synthase 1 [Meriones unguiculatus]	1.19327	1.81401
x|XP_021509474.1|EMILIN-2 isoform X1 [Meriones unguiculatus]	1.19186	0.464689
x|XP_021515515.1|transcription intermediary factor 1-beta [Meriones unguiculatus]	1.19038	1.8558
x|XP_021482074.1|villin-1 [Meriones unguiculatus]	1.18906	0.872799
x|XP_021487568.1|vesicle-fusing ATPase [Meriones unguiculatus]	1.18826	1.7703
x|XP_021487695.1|V-type proton ATPase subunit d 1 isoform X1 [Meriones unguiculatus]	1.18656	1.7703
x|XP_021490902.1|protein kinase C delta type isoform X1 [Meriones unguiculatus]	1.18198	1.58567
x|XP_021502324.1|replication factor C subunit 2 [Meriones unguiculatus]	1.18132	0.674874
x|XP_021491545.1|eukaryotic translation initiation factor 3 subunit C isoform X1 [Meriones unguiculatus]	1.17925	1.8558
x|XP_021491107.1|transmembrane protein 214 [Meriones unguiculatus]	1.17923	1.53683
x|XP_021499275.1|AT-rich interactive domain-containing protein 1A isoform X1 [Meriones unguiculatus]	1.17894	1.27989
x|XP_021498041.1|PRA1 family protein 3 [Meriones unguiculatus]	1.17877	1.20104
x|XP_021519282.1|low molecular weight phosphotyrosine protein phosphatase isoform X2 [Meriones unguiculatus]	1.17765	1.80266
x|XP_021484579.1|serine/threonine-protein kinase 3-like; partial [Meriones unguiculatus]	1.17706	1.72163
x|XP_021503914.1|unconventional myosin-Ig isoform X1 [Meriones unguiculatus]	1.17695	0.386495
x|XP_021505278.1|coatomer subunit beta [Meriones unguiculatus]	1.1753	1.74012
x|XP_021519523.1|ras GTPase-activating-like protein IQGAP1 isoform X1 [Meriones unguiculatus]	1.17266	1.82561
x|XP_021506906.1|protein diaphanous homolog 1 isoform X1 [Meriones unguiculatus]	1.17242	1.38982
x|XP_021496610.1|thioredoxin reductase 1; cytoplasmic isoform X1 [Meriones unguiculatus]	1.17052	1.8558
x|XP_021511675.1|dolichyl-diphosphooligosaccharide--protein glycosyltransferase subunit STT3B [Meriones unguiculatus]	1.16962	1.44152
x|XP_021515925.1|arf-GAP domain and FG repeat-containing protein 1 isoform X1 [Meriones unguiculatus]	1.16874	1.87485
x|XP_021498781.1|C-Jun-amino-terminal kinase-interacting protein 4 isoform X5 [Meriones unguiculatus]	1.16799	1.81401
x|XP_021505838.1|hydroxymethylglutaryl-CoA synthase; cytoplasmic [Meriones unguiculatus]	1.16794	1.58982
x|XP_021515430.1|ATP-binding cassette sub-family F member 2 [Meriones unguiculatus]	1.16739	1.561
x|XP_021519054.1|striatin [Meriones unguiculatus]	1.16495	1.78662
x|XP_021489950.1|26S protease regulatory subunit 8 [Meriones unguiculatus]	1.16384	1.91301
x|XP_021492866.1|cytosolic Fe-S cluster assembly factor NUBP2 isoform X1 [Meriones unguiculatus]	1.1638	1.66271
x|XP_021509577.1|double-strand-break repair protein rad21 homolog [Meriones unguiculatus]	1.16377	1.8456
x|XP_021509500.1|AP-1 complex subunit mu-1 [Meriones unguiculatus]	1.16374	1.21328
x|XP_021501846.1|BET1-like protein [Meriones unguiculatus]	1.16331	1.28865
x|XP_021509875.1|tubulin-specific chaperone D isoform X1 [Meriones unguiculatus]	1.16286	1.80266
x|XP_021506225.1|regulation of nuclear pre-mRNA domain-containing protein 2 [Meriones unguiculatus]	1.1627	1.16992
x|XP_021500171.1|protein phosphatase 1 regulatory subunit 21 [Meriones unguiculatus]	1.16238	1.74044
x|XP_021501809.1|tumor protein D54 isoform X1 [Meriones unguiculatus]	1.162	1.8558
x|XP_021504187.1|elongation factor 1-beta [Meriones unguiculatus]	1.16182	1.38348
x|XP_021487879.1|calreticulin [Meriones unguiculatus]	1.16171	1.8724
x|XP_021511536.1|valine--tRNA ligase [Meriones unguiculatus]	1.16132	1.81334
x|XP_021487332.1|putative RNA-binding protein 15 [Meriones unguiculatus]	1.16125	1.5974
x|XP_021484942.1|protein XRP2 [Meriones unguiculatus]	1.1602	1.23177
x|XP_021505850.1|Golgi-specific brefeldin A-resistance guanine nucleotide exchange factor 1 isoform X2 [Meriones unguiculatus]	1.15965	1.8558
x|XP_021517903.1|transcription elongation factor SPT5 isoform X1 [Meriones unguiculatus]	1.15837	1.78578
x|XP_021482085.1|creatine kinase S-type; mitochondrial [Meriones unguiculatus]	1.15734	1.23922
x|XP_021491939.1|switch-associated protein 70 isoform X1 [Meriones unguiculatus]	1.15695	1.8724
x|XP_021494793.1|vesicular integral-membrane protein VIP36 [Meriones unguiculatus]	1.15461	1.62869
x|XP_021491703.1|flap endonuclease 1 [Meriones unguiculatus]	1.15451	1.02099
x|XP_021486433.1|dolichyl-diphosphooligosaccharide--protein glycosyltransferase 48 kDa subunit [Meriones unguiculatus]	1.1541	1.82925
x|XP_021506094.1|fragile X mental retardation syndrome-related protein 1 isoform X1 [Meriones unguiculatus]	1.15389	1.8558
x|XP_021506263.1|coatomer subunit alpha isoform X1 [Meriones unguiculatus]	1.15341	1.82925
x|XP_021503371.1|lysyl oxidase homolog 1 [Meriones unguiculatus]	1.15253	1.13216
x|XP_021487569.1|Golgi SNAP receptor complex member 2 isoform X1 [Meriones unguiculatus]	1.15121	1.87485
x|XP_021493615.1|coatomer subunit delta [Meriones unguiculatus]	1.15006	1.8558
x|XP_021500714.1|heat shock protein HSP 90-alpha [Meriones unguiculatus]	1.14993	1.87485
x|XP_021496768.1|protein transport protein Sec16A isoform X5 [Meriones unguiculatus]	1.14968	1.87485
x|XP_021489157.1|mitogen-activated protein kinase 13 [Meriones unguiculatus]	1.14572	1.81401
x|XP_021502206.1|ran GTPase-activating protein 1 [Meriones unguiculatus]	1.14566	1.8558
x|XP_021498775.1|LOW QUALITY PROTEIN: luc7-like protein 3 [Meriones unguiculatus]	1.14354	1.80962
x|XP_021505405.1|26S proteasome non-ATPase regulatory subunit 1 [Meriones unguiculatus]	1.14164	1.87485
x|XP_021496207.1|RNA-binding protein 12 isoform X6 [Meriones unguiculatus]	1.13965	1.7169
x|XP_021498902.1|inositol 1;4;5-trisphosphate receptor type 1 isoform X1 [Meriones unguiculatus]	1.13924	1.54153
x|XP_021493750.1|manganese-transporting ATPase 13A1 [Meriones unguiculatus]	1.13775	1.23141
x|XP_021499548.1|arfaptin-1 isoform X1 [Meriones unguiculatus]	1.13528	1.6328
x|XP_021519062.1|repetin-like [Meriones unguiculatus]	1.13515	0.154959
x|XP_021482191.1|apoptosis-inducing factor 1; mitochondrial isoform X1 [Meriones unguiculatus]	1.13436	1.42865
x|XP_021491845.1|spermidine synthase [Meriones unguiculatus]	1.13399	1.16301
x|XP_021485799.1|SWI/SNF complex subunit SMARCC1-like; partial [Meriones unguiculatus]	1.13392	1.51018
x|XP_021505000.1|huntingtin-interacting protein 1 isoform X1 [Meriones unguiculatus]	1.13304	1.41516
x|XP_021501636.1|tripeptidyl-peptidase 2-like; partial [Meriones unguiculatus]	1.13234	1.8558
x|XP_021502462.1|transcriptional repressor p66-beta isoform X1 [Meriones unguiculatus]	1.13066	1.87485
x|XP_021503753.1|N-acetylgalactosaminyltransferase 7 isoform X1 [Meriones unguiculatus]	1.12845	1.58418
x|XP_021503975.1|interferon regulatory factor 2-binding protein 2 isoform X1 [Meriones unguiculatus]	1.12842	1.77792
x|XP_021496360.1|protein NOXP20 [Meriones unguiculatus]	1.1282	1.8558
x|XP_021516254.1|tenascin isoform X1 [Meriones unguiculatus]	1.12674	0.695008
x|XP_021504878.1|ribonucleoprotein PTB-binding 1 [Meriones unguiculatus]	1.12673	1.50334
x|XP_021515145.1|nucleoprotein TPR [Meriones unguiculatus]	1.12616	1.74844
x|XP_021499581.1|NAD-dependent protein deacetylase sirtuin-2 isoform X1 [Meriones unguiculatus]	1.12419	1.66589
x|XP_021499485.1|glucosidase 2 subunit beta isoform X1 [Meriones unguiculatus]	1.12398	1.69406
x|XP_021488771.1|ectonucleoside triphosphate diphosphohydrolase 1 [Meriones unguiculatus]	1.12342	1.48869
x|XP_021499319.1|T-complex protein 1 subunit beta [Meriones unguiculatus]	1.12314	1.8558
x|XP_021496013.1|adenylosuccinate lyase isoform X1 [Meriones unguiculatus]	1.12143	1.80221
x|XP_021514198.1|protein LYRIC isoform X1 [Meriones unguiculatus]	1.12112	1.8558
x|XP_021502232.1|tumor protein p53-inducible protein 11 isoform X1 [Meriones unguiculatus]	1.12106	1.82561
x|XP_021489281.1|pre-mRNA-processing-splicing factor 8 [Meriones unguiculatus]	1.11981	1.8558
x|XP_021516415.1|peptidyl-prolyl cis-trans isomerase FKBP4-like [Meriones unguiculatus]	1.11961	1.81401
x|XP_021503739.1|DNA topoisomerase 2-beta isoform X1 [Meriones unguiculatus]	1.11958	1.74844
x|XP_021503299.1|asparagine synthetase [glutamine-hydrolyzing] isoform X1 [Meriones unguiculatus]	1.11594	1.2792
x|XP_021512320.1|apoptosis regulator BAX isoform X1 [Meriones unguiculatus]	1.11491	1.24409
x|XP_021502140.1|matrin-3 isoform X1 [Meriones unguiculatus]	1.11455	1.8558
x|XP_021517012.1|complement component 1 Q subcomponent-binding protein; mitochondrial [Meriones unguiculatus]	1.11447	1.34351
x|XP_021491425.1|CLIP-associating protein 2 isoform X2 [Meriones unguiculatus]	1.11417	1.06813
x|XP_021518273.1|signal recognition particle subunit SRP72 [Meriones unguiculatus]	1.11314	1.72746
x|XP_021491254.1|lupus La protein [Meriones unguiculatus]	1.11297	1.8558
x|XP_021508594.1|metastasis-associated protein MTA3; partial [Meriones unguiculatus]	1.11288	0.330159
x|XP_021498702.1|unconventional myosin-Ib isoform X1 [Meriones unguiculatus]	1.11145	1.03936
x|XP_021494261.1|translation initiation factor eIF-2B subunit epsilon [Meriones unguiculatus]	1.11133	1.09223
x|XP_021491210.1|C-1-tetrahydrofolate synthase; cytoplasmic [Meriones unguiculatus]	1.11025	1.70792
x|XP_021489992.1|importin subunit alpha-1 [Meriones unguiculatus]	1.10988	1.27637
x|XP_021510141.1|ubiquitin carboxyl-terminal hydrolase 10 isoform X1 [Meriones unguiculatus]	1.10843	1.32304
x|XP_021503461.1|Golgi membrane protein 1 isoform X1 [Meriones unguiculatus]	1.10805	1.8558
x|XP_021514222.1|serine-threonine kinase receptor-associated protein [Meriones unguiculatus]	1.10805	1.8558
x|XP_021516501.1|UDP-glucose:glycoprotein glucosyltransferase 1-like; partial [Meriones unguiculatus]	1.10735	1.288
x|XP_021500776.1|nucleolar protein 56 [Meriones unguiculatus]	1.10701	1.71928
x|XP_021505579.1|protein FAM3D isoform X1 [Meriones unguiculatus]	1.10697	1.52289
x|XP_021494482.1|dolichyl-diphosphooligosaccharide--protein glycosyltransferase subunit 1 [Meriones unguiculatus]	1.10677	1.84492
x|XP_021516616.1|78 kDa glucose-regulated protein [Meriones unguiculatus]	1.10651	1.8558
x|XP_021518520.1|actin-related protein 3-like [Meriones unguiculatus]	1.10641	1.8558
x|XP_021505735.1|collagen alpha-1(XIV) chain isoform X1 [Meriones unguiculatus]	1.10478	1.8456
x|XP_021505571.1|lysosome membrane protein 2 [Meriones unguiculatus]	1.10471	1.38884
x|XP_021493767.1|transcriptional repressor p66-alpha isoform X1 [Meriones unguiculatus]	1.10456	1.74012
x|XP_021519395.1|sorting nexin-2 [Meriones unguiculatus]	1.1045	1.87485
x|XP_021486809.1|adenine phosphoribosyltransferase [Meriones unguiculatus]	1.10443	1.81401
x|XP_021498833.1|polymerase delta-interacting protein 3 isoform X1 [Meriones unguiculatus]	1.10287	1.72163
x|XP_021505534.1|TP53-binding protein 1 isoform X1 [Meriones unguiculatus]	1.10285	1.05937
x|XP_021486789.1|sorcin isoform X1 [Meriones unguiculatus]	1.1028	1.8558
x|XP_021504512.1|delta-aminolevulinic acid dehydratase [Meriones unguiculatus]	1.10042	0.857369
x|XP_021504114.1|translin-associated protein X [Meriones unguiculatus]	1.10003	1.56193
x|XP_021505666.1|cation-dependent mannose-6-phosphate receptor [Meriones unguiculatus]	1.09883	1.87485
x|XP_021507955.1|pescadillo homolog [Meriones unguiculatus]	1.09807	1.41497
x|XP_021501154.1|coiled-coil domain-containing protein 93; partial [Meriones unguiculatus]	1.09704	1.77096
x|XP_021507431.1|T-complex protein 1 subunit epsilon [Meriones unguiculatus]	1.09693	1.87485
x|XP_021516095.1|immunity-related GTPase family M protein-like isoform X1 [Meriones unguiculatus]	1.09682	1.81047
x|XP_021519717.1|zinc transporter 1 [Meriones unguiculatus]	1.0968	0.294582
x|XP_021515768.1|ATP-dependent RNA helicase DDX18 [Meriones unguiculatus]	1.09633	1.33132
x|XP_021496287.1|UDP-N-acetylhexosamine pyrophosphorylase isoform X1 [Meriones unguiculatus]	1.09537	1.08498
x|XP_021497143.1|acetyl-CoA carboxylase 1 [Meriones unguiculatus]	1.09464	1.12497
x|XP_021503218.1|eukaryotic translation initiation factor 3 subunit B [Meriones unguiculatus]	1.09431	1.80895
x|XP_021506820.1|proliferating cell nuclear antigen [Meriones unguiculatus]	1.09384	1.8456
x|XP_021497045.1|T-cell-specific guanine nucleotide triphosphate-binding protein 1-like [Meriones unguiculatus]	1.09354	0.99596
x|XP_021510604.1|nuclear pore complex protein Nup214 isoform X1 [Meriones unguiculatus]	1.0934	1.63418
x|XP_021511107.1|LOW QUALITY PROTEIN: SEC23-interacting protein [Meriones unguiculatus]	1.0931	1.34914
x|XP_021519842.1|prolyl 4-hydroxylase subunit alpha-1 isoform X1 [Meriones unguiculatus]	1.09091	1.59832
x|XP_021493721.1|inositol-3-phosphate synthase 1 [Meriones unguiculatus]	1.08999	1.89033
x|XP_021498626.1|annexin A7 isoform X1 [Meriones unguiculatus]	1.08957	1.60888
x|XP_021482629.1|actin-related protein 3-like [Meriones unguiculatus]	1.08835	1.8558
x|XP_021492593.1|histone deacetylase 1 [Meriones unguiculatus]	1.08815	1.68015
x|XP_021505501.1|sideroflexin-3 [Meriones unguiculatus]	1.08643	1.72163
x|XP_021517373.1|glycylpeptide N-tetradecanoyltransferase 2 isoform X1 [Meriones unguiculatus]	1.0863	1.38348
x|XP_021505363.1|ATP-dependent 6-phosphofructokinase; liver type [Meriones unguiculatus]	1.08592	1.79717
x|XP_021496506.1|ADP-ribosylation factor GTPase-activating protein 2 isoform X1 [Meriones unguiculatus]	1.08535	1.91609
x|XP_021497554.1|xaa-Pro dipeptidase isoform X1 [Meriones unguiculatus]	1.08198	1.07581
x|XP_021494205.1|26S proteasome non-ATPase regulatory subunit 2 [Meriones unguiculatus]	1.08196	1.8558
x|XP_021518266.1|acylamino-acid-releasing enzyme [Meriones unguiculatus]	1.08191	1.64419
x|XP_021491460.1|bifunctional glutamate/proline--tRNA ligase [Meriones unguiculatus]	1.08058	1.84492
x|XP_021484010.1|moesin; partial [Meriones unguiculatus]	1.07989	1.8724
x|XP_021491133.1|protein phosphatase 1G [Meriones unguiculatus]	1.07965	1.72736
x|XP_021493666.1|60S ribosomal protein L18a [Meriones unguiculatus]	1.07835	1.8558
x|XP_021498507.1|ubiquitin carboxyl-terminal hydrolase 8 isoform X1 [Meriones unguiculatus]	1.07673	1.28873
x|XP_021499720.1|phosphatidylinositol-binding clathrin assembly protein isoform X2 [Meriones unguiculatus]	1.07605	1.51265
x|XP_021491699.1|signal recognition particle subunit SRP68 [Meriones unguiculatus]	1.07478	0.932542
x|XP_021514409.1|dynamin-1-like protein isoform X4 [Meriones unguiculatus]	1.07445	1.8558
x|XP_021509715.1|protein transport protein Sec24D-like; partial [Meriones unguiculatus]	1.07407	1.93105
x|XP_021499900.1|sorting nexin-1 [Meriones unguiculatus]	1.07332	1.84449
x|XP_021496313.1|ubiquitin domain-containing protein UBFD1 [Meriones unguiculatus]	1.07263	0.983533
x|XP_021508037.1|splicing factor 3A subunit 1 [Meriones unguiculatus]	1.07263	1.71928
x|XP_021492253.1|coatomer subunit beta' [Meriones unguiculatus]	1.07259	1.84492
x|XP_021516099.1|la-related protein 1 isoform X1 [Meriones unguiculatus]	1.07175	1.66924
x|XP_021510454.1|extended synaptotagmin-1 [Meriones unguiculatus]	1.07109	1.8558
x|XP_021487161.1|tissue alpha-L-fucosidase [Meriones unguiculatus]	1.07108	0.508338
x|XP_021487596.1|glycylpeptide N-tetradecanoyltransferase 1 [Meriones unguiculatus]	1.071	1.8558
x|XP_021517242.1|ubiquitin carboxyl-terminal hydrolase 14 [Meriones unguiculatus]	1.06712	1.80266
x|XP_021493105.1|fatty acid synthase [Meriones unguiculatus]	1.06678	1.56619
x|XP_021511933.1|golgin subfamily A member 2 isoform X1 [Meriones unguiculatus]	1.06657	1.72746
x|XP_021519855.1|DCC-interacting protein 13-alpha [Meriones unguiculatus]	1.06591	1.62652
x|XP_021493113.1|rho GDP-dissociation inhibitor 1 [Meriones unguiculatus]	1.06588	1.65018
x|XP_021494217.1|eukaryotic translation initiation factor 4 gamma 1 isoform X2 [Meriones unguiculatus]	1.06258	1.84429
x|XP_021516522.1|AP2-associated protein kinase 1 [Meriones unguiculatus]	1.06253	1.55603
x|XP_021487294.1|ATP-dependent RNA helicase DDX1 [Meriones unguiculatus]	1.06247	1.80266
x|XP_021519595.1|protein-glutamine gamma-glutamyltransferase 2 [Meriones unguiculatus]	1.06246	1.8558
x|XP_021505909.1|serine/threonine-protein phosphatase 2A activator isoform X1 [Meriones unguiculatus]	1.06242	0.637348
x|XP_021517318.1|immunoglobulin-binding protein 1 [Meriones unguiculatus]	1.06212	1.87485
x|XP_021511280.1|ras-related protein Rab-9A [Meriones unguiculatus]	1.06135	0.92761
x|XP_021502402.1|integrator complex subunit 3 [Meriones unguiculatus]	1.06104	1.85504
x|XP_021507539.1|metastasis-associated protein MTA2 isoform X1 [Meriones unguiculatus]	1.06068	1.8558
x|XP_021511552.1|spliceosome RNA helicase DDX39B [Meriones unguiculatus]	1.06036	1.81401
x|XP_021507112.1|cell division cycle and apoptosis regulator protein 1 [Meriones unguiculatus]	1.06009	1.80221
x|XP_021509505.1|epidermal growth factor receptor substrate 15-like 1 isoform X4 [Meriones unguiculatus]	1.05994	1.70158
x|XP_021505099.1|poly(A) polymerase alpha isoform X1 [Meriones unguiculatus]	1.05841	0.605429
x|XP_021489522.1|cysteine--tRNA ligase; cytoplasmic isoform X1 [Meriones unguiculatus]	1.05741	1.80266
x|XP_021483554.1|ubiquitin carboxyl-terminal hydrolase 47 isoform X1 [Meriones unguiculatus]	1.05508	1.74012
x|YP_008994658.1|cytochrome c oxidase subunit II [Meriones unguiculatus]	1.05452	1.74012
x|XP_021493273.1|staphylococcal nuclease domain-containing protein 1 [Meriones unguiculatus]	1.05438	1.79717
x|XP_021505279.1|proteasome subunit alpha type-1 [Meriones unguiculatus]	1.0541	1.87485
x|XP_021497943.1|peroxiredoxin-5; mitochondrial [Meriones unguiculatus]	1.05369	1.82918
x|XP_021504168.1|sodium/potassium-transporting ATPase subunit alpha-1 [Meriones unguiculatus]	1.05331	1.87485
x|XP_021514972.1|protein FAM50A isoform X1 [Meriones unguiculatus]	1.05303	0.939249
x|XP_021506101.1|mitochondrial import inner membrane translocase subunit TIM14 [Meriones unguiculatus]	1.05303	1.00474
x|XP_021499006.1|ERO1-like protein alpha [Meriones unguiculatus]	1.05248	1.8558
x|XP_021502527.1|LIM and SH3 domain protein 1 [Meriones unguiculatus]	1.05246	1.8456
x|XP_021511761.1|histone H1.5 isoform X1 [Meriones unguiculatus]	1.05007	1.74012
x|XP_021486414.1|unconventional myosin-XVIIIa; partial [Meriones unguiculatus]	1.04948	1.58475
x|XP_021513815.1|28S ribosomal protein S23; mitochondrial [Meriones unguiculatus]	1.04925	1.1042
x|XP_021491419.1|cytoplasmic dynein 1 light intermediate chain 1 [Meriones unguiculatus]	1.04903	1.68015
x|XP_021494620.1|traB domain-containing protein isoform X1 [Meriones unguiculatus]	1.04825	1.64843
x|XP_021483048.1|nucleobindin-1 [Meriones unguiculatus]	1.04768	0.986759
x|XP_021511158.1|protein RER1 [Meriones unguiculatus]	1.04746	1.71935
x|XP_021505521.1|protein disulfide-isomerase A3 [Meriones unguiculatus]	1.04697	1.8456
x|XP_021483649.1|secretory carrier-associated membrane protein 3 isoform X3 [Meriones unguiculatus]	1.04634	1.47866
x|XP_021487718.1|vigilin [Meriones unguiculatus]	1.04509	1.80266
x|XP_021503774.1|glycine--tRNA ligase [Meriones unguiculatus]	1.04435	1.82918
x|XP_021487606.1|FH1/FH2 domain-containing protein 1 [Meriones unguiculatus]	1.04361	1.47744
x|XP_021491679.1|eukaryotic translation initiation factor 5B isoform X1 [Meriones unguiculatus]	1.04258	1.68192
x|XP_021501190.1|E3 UFM1-protein ligase 1 [Meriones unguiculatus]	1.04189	0.67589
x|XP_021504984.1|cell division cycle 5-like protein [Meriones unguiculatus]	1.04182	1.54443
x|XP_021518035.1|ribosomal protein S6 kinase alpha-2 [Meriones unguiculatus]	1.04182	1.8558
x|XP_021504581.1|elongation factor 2 [Meriones unguiculatus]	1.04167	1.8558
x|XP_021515372.1|probable ATP-dependent RNA helicase DDX46 [Meriones unguiculatus]	1.0411	1.38348
x|XP_021513103.1|COP9 signalosome complex subunit 8 [Meriones unguiculatus]	1.04015	1.63152
x|XP_021513038.1|myb-binding protein 1A [Meriones unguiculatus]	1.03821	1.8617
x|XP_021507656.1|ragulator complex protein LAMTOR1 isoform X1 [Meriones unguiculatus]	1.03722	1.73452
x|XP_021483278.1|structural maintenance of chromosomes protein 1A [Meriones unguiculatus]	1.03717	1.87485
x|XP_021501012.1|vacuolar-sorting protein SNF8 [Meriones unguiculatus]	1.03691	1.65018
x|XP_021507695.1|nuclear pore complex protein Nup98-Nup96 isoform X1 [Meriones unguiculatus]	1.03562	1.65581
x|XP_021492664.1|active breakpoint cluster region-related protein isoform X1 [Meriones unguiculatus]	1.03501	1.00575
x|XP_021489077.1|nuclear autoantigenic sperm protein isoform X1 [Meriones unguiculatus]	1.03429	1.50334
x|XP_021513505.1|phospholipase A-2-activating protein [Meriones unguiculatus]	1.03372	1.80266
x|XP_021506470.1|caprin-1; partial [Meriones unguiculatus]	1.03305	1.55579
x|XP_021511867.1|AH receptor-interacting protein [Meriones unguiculatus]	1.03237	1.8558
x|XP_021501442.1|protein transport protein Sec23A [Meriones unguiculatus]	1.03201	1.74227
x|XP_021514705.1|methylmalonyl-CoA mutase; mitochondrial [Meriones unguiculatus]	1.03129	1.39097
x|XP_021491255.1|28S ribosomal protein S7; mitochondrial [Meriones unguiculatus]	1.02971	1.28178
x|XP_021501058.1|SWI/SNF-related matrix-associated actin-dependent regulator of chromatin subfamily A-like protein 1 [Meriones unguiculatus]	1.02928	1.6045
x|XP_021513205.1|polyadenylate-binding protein 1 [Meriones unguiculatus]	1.02801	1.8558
x|XP_021509022.1|cold shock domain-containing protein E1 isoform X1 [Meriones unguiculatus]	1.02688	1.8558
x|XP_021490281.1|pleiotropic regulator 1 [Meriones unguiculatus]	1.02677	0.812755
x|XP_021507440.1|aminoacyl tRNA synthase complex-interacting multifunctional protein 2 [Meriones unguiculatus]	1.02561	1.33752
x|XP_021513718.1|prolow-density lipoprotein receptor-related protein 1 [Meriones unguiculatus]	1.02521	1.74595
x|XP_021504902.1|polypeptide N-acetylgalactosaminyltransferase 1 [Meriones unguiculatus]	1.02503	1.69543
x|XP_021510600.1|poly [ADP-ribose] polymerase 1 [Meriones unguiculatus]	1.02424	1.70949
x|XP_021504724.1|myotubularin-related protein 6 [Meriones unguiculatus]	1.02421	0.936753
x|XP_021490274.1|ras GTPase-activating protein-binding protein 1 [Meriones unguiculatus]	1.02396	1.5667
x|XP_021492526.1|eukaryotic translation initiation factor 3 subunit I [Meriones unguiculatus]	1.02379	1.8558
x|XP_021482905.1|aminoacyl tRNA synthase complex-interacting multifunctional protein 1 isoform X1 [Meriones unguiculatus]	1.02361	1.66491
x|XP_021511409.1|cAMP-dependent protein kinase type I-alpha regulatory subunit [Meriones unguiculatus]	1.02317	1.7164
x|XP_021508970.1|zyxin isoform X1 [Meriones unguiculatus]	1.02242	1.8558
x|XP_021499901.1|pleckstrin homology domain-containing family O member 2 isoform X1 [Meriones unguiculatus]	1.02123	1.63259
x|XP_021504683.1|protein CASC4 isoform X1 [Meriones unguiculatus]	1.01983	0.579715
x|XP_021486956.1|insulin-degrading enzyme isoform X2 [Meriones unguiculatus]	1.01812	1.48859
x|XP_021493460.1|farnesyl pyrophosphate synthase isoform X1 [Meriones unguiculatus]	1.01694	1.8558
x|XP_021484314.1|protein SON isoform X1 [Meriones unguiculatus]	1.01627	1.58418
x|XP_021487352.1|AMP deaminase 2 isoform X1 [Meriones unguiculatus]	1.01534	0.844491
x|XP_021504481.1|E3 ubiquitin/ISG15 ligase TRIM25 isoform X1 [Meriones unguiculatus]	1.01471	1.73253
x|XP_021491803.1|fetuin-B [Meriones unguiculatus]	1.01423	0.552116
x|XP_021511553.1|helicase SKI2W [Meriones unguiculatus]	1.01376	1.72163
x|XP_021519605.1|regulation of nuclear pre-mRNA domain-containing protein 1B [Meriones unguiculatus]	1.01312	1.4029
x|XP_021491177.1|5'(3')-deoxyribonucleotidase; cytosolic type isoform X2 [Meriones unguiculatus]	1.01301	1.36284
x|XP_021519747.1|60S ribosomal protein L14 [Meriones unguiculatus]	1.01209	1.81401
x|XP_021519114.1|ras-related protein Rab-5A [Meriones unguiculatus]	1.01203	1.43125
x|XP_021483558.1|cation-independent mannose-6-phosphate receptor-like; partial [Meriones unguiculatus]	1.01071	1.32531
x|XP_021507402.1|sequestosome-1 isoform X1 [Meriones unguiculatus]	1.00996	1.39319
x|XP_021499533.1|adenylosuccinate synthetase isozyme 2 [Meriones unguiculatus]	1.00904	1.8558
x|XP_021512042.1|translocon-associated protein subunit delta isoform X1 [Meriones unguiculatus]	1.00852	1.53286
x|XP_021519658.1|beta-catenin-like protein 1 [Meriones unguiculatus]	1.00642	1.59536
x|XP_021487339.1|S-adenosylhomocysteine hydrolase-like protein 1 [Meriones unguiculatus]	1.00641	1.44938
x|XP_021483116.1|nidogen-2-like; partial [Meriones unguiculatus]	1.00566	0.731224
x|XP_021520554.1|tubulin alpha-4A chain [Meriones unguiculatus]	1.00535	1.76179
x|XP_021509333.1|RNA-binding protein 25 isoform X1 [Meriones unguiculatus]	1.00323	1.59536
x|XP_021505157.1|serine/threonine-protein phosphatase 2B catalytic subunit alpha isoform [Meriones unguiculatus]	1.00313	1.8558
x|XP_021482452.1|tRNA-splicing ligase RtcB homolog [Meriones unguiculatus]	1.00246	1.73253
x|XP_021499799.1|microtubule-associated protein 1B [Meriones unguiculatus]	1.002	1.72765
x|XP_021491593.1|septin-1 [Meriones unguiculatus]	1.0017	1.23177
x|XP_021481941.1|mannose-1-phosphate guanyltransferase alpha [Meriones unguiculatus]	1.00158	1.43979
x|XP_021499249.1|ribosomal protein S6 kinase alpha-1 isoform X1 [Meriones unguiculatus]	1.00098	1.34352
x|XP_021501701.1|liprin-beta-1 isoform X2 [Meriones unguiculatus]	1.00053	1.09447
x|XP_021500799.1|serine/threonine-protein kinase PAK 2 [Meriones unguiculatus]	1.00032	1.80601
x|XP_021505945.1|dipeptidyl peptidase 3 [Meriones unguiculatus]	0.999784	1.79611
x|XP_021513357.1|SUMO-activating enzyme subunit 1 [Meriones unguiculatus]	0.998683	1.84288
x|XP_021488533.1|ATP-dependent RNA helicase A isoform X1 [Meriones unguiculatus]	0.997847	1.8558
x|XP_021513481.1|melanoma inhibitory activity protein 3 isoform X3 [Meriones unguiculatus]	0.997203	1.45597
x|XP_021491286.1|endoplasmic reticulum-Golgi intermediate compartment protein 1 [Meriones unguiculatus]	0.997052	1.6328
x|XP_021504795.1|histone-lysine N-methyltransferase setd3 isoform X1 [Meriones unguiculatus]	0.996672	1.80221
x|XP_021510991.1|lysosome-associated membrane glycoprotein 1 isoform X1 [Meriones unguiculatus]	0.996143	1.03051
x|XP_021484722.1|SH3 domain-containing kinase-binding protein 1; partial [Meriones unguiculatus]	0.995853	0.694635
x|XP_021486736.1|dnaJ homolog subfamily C member 1 [Meriones unguiculatus]	0.995795	1.66872
x|XP_021504302.1|general vesicular transport factor p115 isoform X1 [Meriones unguiculatus]	0.995197	1.82457
x|XP_021488436.1|mimitin; mitochondrial [Meriones unguiculatus]	0.995087	0.989994
x|XP_021497891.1|glucocorticoid receptor [Meriones unguiculatus]	0.994921	1.76941
x|XP_021499908.1|peptidyl-prolyl cis-trans isomerase B [Meriones unguiculatus]	0.994815	1.8558
x|XP_021486058.1|grpE protein homolog 1; mitochondrial [Meriones unguiculatus]	0.993812	1.7703
x|XP_021501785.1|heterogeneous nuclear ribonucleoprotein D0 isoform X1 [Meriones unguiculatus]	0.992799	1.44152
x|XP_021497484.1|calponin-2 [Meriones unguiculatus]	0.992686	0.781281
x|XP_021508370.1|unconventional myosin-XVIIIa-like isoform X1 [Meriones unguiculatus]	0.992027	0.970758
x|XP_021493402.1|T-complex protein 1 subunit gamma [Meriones unguiculatus]	0.991379	1.8558
x|XP_021509768.1|ribosomal L1 domain-containing protein 1 [Meriones unguiculatus]	0.991004	1.86421
x|XP_021483014.1|very-long-chain 3-oxoacyl-CoA reductase [Meriones unguiculatus]	0.99074	1.62652
x|XP_021483758.1|corticosteroid-binding globulin-like [Meriones unguiculatus]	0.990284	1.08801
x|XP_021510631.1|leucyl-cystinyl aminopeptidase [Meriones unguiculatus]	0.990196	1.31365
x|XP_021490254.1|sepiapterin reductase [Meriones unguiculatus]	0.989152	1.73253
x|XP_021497473.1|asparagine--tRNA ligase; cytoplasmic isoform X1 [Meriones unguiculatus]	0.988322	1.50108
x|XP_021511542.1|chloride intracellular channel protein 1 [Meriones unguiculatus]	0.987773	1.72163
x|XP_021488085.1|heme oxygenase 2 [Meriones unguiculatus]	0.986476	1.60888
x|XP_021505408.1|nucleolin [Meriones unguiculatus]	0.986346	1.64518
x|XP_021499951.1|SH3 domain-binding glutamic acid-rich-like protein 3 [Meriones unguiculatus]	0.986256	1.16973
x|XP_021507239.1|bifunctional purine biosynthesis protein PURH [Meriones unguiculatus]	0.98404	1.8558
x|XP_021510190.1|clusterin [Meriones unguiculatus]	0.98402	1.27644
x|XP_021488203.1|ATP-dependent RNA helicase DDX19A isoform X1 [Meriones unguiculatus]	0.983225	1.8558
x|XP_021510550.1|bleomycin hydrolase [Meriones unguiculatus]	0.982679	1.64399
x|XP_021495148.1|adenylyl cyclase-associated protein 1 isoform X1 [Meriones unguiculatus]	0.981987	1.8724
x|XP_021520475.1|striatin; partial [Meriones unguiculatus]	0.981036	0.515456
x|XP_021507384.1|histidine--tRNA ligase; cytoplasmic [Meriones unguiculatus]	0.980964	1.8724
x|XP_021512125.1|F-actin-capping protein subunit beta [Meriones unguiculatus]	0.980397	1.8456
x|XP_021509850.1|sec1 family domain-containing protein 1 [Meriones unguiculatus]	0.979776	1.82457
x|XP_021504511.1|U4/U6 small nuclear ribonucleoprotein Prp4 [Meriones unguiculatus]	0.979342	0.842688
x|XP_021514274.1|histone deacetylase 6 [Meriones unguiculatus]	0.97918	1.8558
x|XP_021492180.1|U5 small nuclear ribonucleoprotein 40 kDa protein [Meriones unguiculatus]	0.979085	1.561
x|XP_021506859.1|vesicle transport through interaction with t-SNAREs homolog 1B [Meriones unguiculatus]	0.978013	1.64667
x|XP_021486777.1|lysophosphatidylcholine acyltransferase 2 [Meriones unguiculatus]	0.976378	1.07687
x|XP_021494974.1|rho GTPase-activating protein 1 isoform X1 [Meriones unguiculatus]	0.97614	1.76972
x|XP_021501908.1|transaldolase [Meriones unguiculatus]	0.976006	1.8558
x|XP_021510327.1|NF-X1-type zinc finger protein NFXL1 [Meriones unguiculatus]	0.975161	1.45305
x|XP_021488041.1|lysophosphatidic acid phosphatase type 6 [Meriones unguiculatus]	0.973915	1.29118
x|XP_021507024.1|ATP-binding cassette sub-family F member 1 [Meriones unguiculatus]	0.972325	1.73452
x|XP_021507423.1|calnexin [Meriones unguiculatus]	0.970606	1.87485
x|XP_021486236.1|transcription elongation factor SPT6 [Meriones unguiculatus]	0.970354	0.573478
x|XP_021485852.1|alpha-2-antiplasmin-like [Meriones unguiculatus]	0.969689	0.794612
x|XP_021515624.1|elongation factor 1-delta isoform X5 [Meriones unguiculatus]	0.969047	1.8558
x|XP_021507886.1|golgin subfamily A member 4 isoform X1 [Meriones unguiculatus]	0.967461	1.35088
x|XP_021498882.1|plasma membrane calcium-transporting ATPase 1 isoform X1 [Meriones unguiculatus]	0.967394	1.80266
x|XP_021503779.1|26S proteasome non-ATPase regulatory subunit 4 isoform X2 [Meriones unguiculatus]	0.966499	1.65636
x|XP_021492160.1|LIM and cysteine-rich domains protein 1 [Meriones unguiculatus]	0.966334	0.673559
x|XP_021503680.1|T-complex protein 1 subunit theta [Meriones unguiculatus]	0.964007	1.8724
x|XP_021484268.1|magnesium transporter protein 1; partial [Meriones unguiculatus]	0.963469	1.87485
x|XP_021484836.1|host cell factor 1 isoform X1 [Meriones unguiculatus]	0.962956	1.71928
x|XP_021510293.1|zinc finger ZZ-type and EF-hand domain-containing protein 1-like; partial [Meriones unguiculatus]	0.962902	0.561235
x|XP_021513964.1|signal transducing adapter molecule 1 [Meriones unguiculatus]	0.962896	0.812755
x|XP_021488617.1|alpha-2-antiplasmin isoform X1 [Meriones unguiculatus]	0.962658	0.46678
x|XP_021505743.1|phosphatidylinositol transfer protein beta isoform isoform X1 [Meriones unguiculatus]	0.961831	1.72217
x|XP_021504395.1|ER membrane protein complex subunit 7 [Meriones unguiculatus]	0.961508	1.58864
x|XP_021501213.1|eukaryotic translation initiation factor 5 [Meriones unguiculatus]	0.961238	1.83838
x|XP_021487355.1|guanine nucleotide-binding protein G(k) subunit alpha [Meriones unguiculatus]	0.961201	1.01026
x|XP_021488425.1|transmembrane emp24 domain-containing protein 4 [Meriones unguiculatus]	0.961089	1.52157
x|XP_021500060.1|SRSF protein kinase 2 isoform X1 [Meriones unguiculatus]	0.960618	1.91301
x|XP_021513851.1|WD40 repeat-containing protein SMU1 [Meriones unguiculatus]	0.960401	1.25322
x|XP_021498485.1|protein SGT1 homolog isoform X1 [Meriones unguiculatus]	0.959589	1.80359
x|XP_021505788.1|polypeptide N-acetylgalactosaminyltransferase 2 [Meriones unguiculatus]	0.95901	1.62652
x|XP_021493178.1|voltage-dependent anion-selective channel protein 2 [Meriones unguiculatus]	0.957941	1.64518
x|XP_021513562.1|thioredoxin-like protein 1 [Meriones unguiculatus]	0.957779	1.25109
x|XP_021507285.1|profilin-1 [Meriones unguiculatus]	0.957724	1.21665
x|XP_021495374.1|microtubule-associated protein RP/EB family member 1 [Meriones unguiculatus]	0.957575	1.74595
x|XP_021507732.1|serine/threonine-protein kinase PRP4 homolog isoform X1 [Meriones unguiculatus]	0.956787	1.41206
x|XP_021512027.1|ankycorbin isoform X1 [Meriones unguiculatus]	0.956613	1.73452
x|XP_021489216.1|paired amphipathic helix protein Sin3a isoform X1 [Meriones unguiculatus]	0.954883	1.08503
x|XP_021481890.1|aspartyl aminopeptidase isoform X1 [Meriones unguiculatus]	0.953706	1.7027
x|XP_021500406.1|muscleblind-like protein 2 isoform X1 [Meriones unguiculatus]	0.952943	1.80266
x|XP_021491984.1|mitochondrial import receptor subunit TOM34 isoform X2 [Meriones unguiculatus]	0.951011	1.80601
x|XP_021487383.1|pre-mRNA-splicing factor 38B isoform X1 [Meriones unguiculatus]	0.950886	1.8558
x|XP_021487671.1|LOW QUALITY PROTEIN: translocation protein SEC62 [Meriones unguiculatus]	0.950817	1.8724
x|XP_021502838.1|WD repeat-containing protein 43 [Meriones unguiculatus]	0.950015	1.623
x|XP_021482984.1|apoptosis inhibitor 5 isoform X2 [Meriones unguiculatus]	0.949205	1.80266
x|XP_021482535.1|methionine adenosyltransferase 2 subunit beta isoform X2 [Meriones unguiculatus]	0.948092	1.22663
x|XP_021504410.1|uncharacterized protein C4orf32 homolog isoform X1 [Meriones unguiculatus]	0.947871	1.72313
x|XP_021494600.1|plexin-B2 isoform X1 [Meriones unguiculatus]	0.947808	1.42649
x|XP_021509895.1|60S ribosomal protein L4 [Meriones unguiculatus]	0.946702	1.8558
x|XP_021491102.1|prolactin regulatory element-binding protein [Meriones unguiculatus]	0.946237	1.32602
x|XP_021497413.1|SUMO-activating enzyme subunit 2 isoform X1 [Meriones unguiculatus]	0.94582	1.69307
x|XP_021514603.1|AP-3 complex subunit sigma-2 [Meriones unguiculatus]	0.945225	0.745114
x|XP_021490602.1|la-related protein 4 isoform X1 [Meriones unguiculatus]	0.944977	0.936824
x|XP_021488195.1|Golgi apparatus protein 1 [Meriones unguiculatus]	0.944183	1.8724
x|XP_021488770.1|PDZ and LIM domain protein 1 [Meriones unguiculatus]	0.943354	0.812755
x|XP_021496499.1|cytoskeleton-associated protein 5 [Meriones unguiculatus]	0.941889	1.74012
x|XP_021484157.1|LOW QUALITY PROTEIN: mucin-6-like; partial [Meriones unguiculatus]	0.941698	0.952215
x|XP_021507093.1|protein 4.1-like isoform X1 [Meriones unguiculatus]	0.941008	0.81505
x|XP_021484939.1|40S ribosomal protein S4; X isoform [Meriones unguiculatus]	0.940973	1.8558
x|XP_021518790.1|ubiquitin-like modifier-activating enzyme 6 isoform X1 [Meriones unguiculatus]	0.940708	1.42787
x|XP_021492860.1|adenylate kinase 2; mitochondrial isoform X1 [Meriones unguiculatus]	0.940471	1.23818
x|XP_021491312.1|ATP-binding cassette sub-family E member 1 [Meriones unguiculatus]	0.94005	1.8456
x|XP_021483364.1|serrate RNA effector molecule homolog isoform X1 [Meriones unguiculatus]	0.939712	1.8558
x|XP_021501762.1|protein transport protein Sec31A isoform X3 [Meriones unguiculatus]	0.939685	1.66006
x|XP_021490195.1|T-complex protein 1 subunit eta [Meriones unguiculatus]	0.939223	1.8558
x|XP_021504379.1|echinoderm microtubule-associated protein-like 4 isoform X1 [Meriones unguiculatus]	0.938695	1.30954
x|XP_021507682.1|stromal interaction molecule 1 isoform X1 [Meriones unguiculatus]	0.938474	1.57316
x|XP_021508848.1|maleylacetoacetate isomerase isoform X1 [Meriones unguiculatus]	0.937517	1.044
x|XP_021508768.1|U2 snRNP-associated SURP motif-containing protein isoform X1 [Meriones unguiculatus]	0.936573	1.82457
x|XP_021505046.1|threonine--tRNA ligase; cytoplasmic [Meriones unguiculatus]	0.933219	1.8456
x|XP_021494470.1|beta-hexosaminidase subunit alpha [Meriones unguiculatus]	0.931919	0.207671
x|XP_021507246.1|LETM1 and EF-hand domain-containing protein 1; mitochondrial [Meriones unguiculatus]	0.931251	1.3568
x|XP_021502915.1|BRI3-binding protein [Meriones unguiculatus]	0.931079	0.941889
x|XP_021510821.1|mitochondrial antiviral-signaling protein [Meriones unguiculatus]	0.930657	1.23532
x|XP_021496069.1|ras-interacting protein 1 [Meriones unguiculatus]	0.930061	1.13707
x|XP_021509469.1|structural maintenance of chromosomes flexible hinge domain-containing protein 1 [Meriones unguiculatus]	0.929733	1.17112
x|XP_021488264.1|serine/threonine-protein kinase WNK1 isoform X1 [Meriones unguiculatus]	0.929444	1.03591
x|XP_021483899.1|thioredoxin-related transmembrane protein 1 [Meriones unguiculatus]	0.926889	1.8558
x|XP_021489033.1|rab GTPase-activating protein 1 [Meriones unguiculatus]	0.926783	1.91609
x|XP_021504901.1|erbin isoform X1 [Meriones unguiculatus]	0.926394	1.5357
x|XP_021496824.1|synaptic vesicle membrane protein VAT-1 homolog isoform X1 [Meriones unguiculatus]	0.92561	1.51098
x|XP_021492203.1|glyoxalase domain-containing protein 4 isoform X2 [Meriones unguiculatus]	0.925486	1.7027
x|XP_021482035.1|Golgi integral membrane protein 4 isoform X1 [Meriones unguiculatus]	0.924718	1.8558
x|XP_021482327.1|ER membrane protein complex subunit 2 [Meriones unguiculatus]	0.923342	1.62883
x|XP_021482798.1|E3 ubiquitin-protein ligase UBR4 isoform X1 [Meriones unguiculatus]	0.9227	1.75611
x|XP_021503388.1|RELT-like protein 1 [Meriones unguiculatus]	0.921114	0.8581
x|XP_021510613.1|la-related protein 4B [Meriones unguiculatus]	0.920833	0.745736
x|XP_021504476.1|retinoid-inducible serine carboxypeptidase isoform X1 [Meriones unguiculatus]	0.92021	0.307129
x|XP_021492486.1|protein transport protein Sec23B isoform X1 [Meriones unguiculatus]	0.919157	1.32781
x|XP_021505057.1|CCA tRNA nucleotidyltransferase 1; mitochondrial [Meriones unguiculatus]	0.91867	1.27647
x|XP_021501430.1|cTAGE family member 5 isoform X2 [Meriones unguiculatus]	0.918548	1.43278
x|XP_021482360.1|T-complex protein 1 subunit delta [Meriones unguiculatus]	0.916993	1.80266
x|XP_021519301.1|transmembrane protein 115 [Meriones unguiculatus]	0.916747	0.463945
x|XP_021490757.1|glutaredoxin-3 [Meriones unguiculatus]	0.915723	1.70158
x|XP_021489710.1|liprin-alpha-1 isoform X1 [Meriones unguiculatus]	0.91554	1.39981
x|XP_021509308.1|DDRGK domain-containing protein 1 [Meriones unguiculatus]	0.91497	1.38348
x|XP_021510942.1|metastasis-associated protein MTA1 isoform X1 [Meriones unguiculatus]	0.914439	1.41465
x|XP_021492393.1|myosin-9 [Meriones unguiculatus]	0.914396	1.7323
x|XP_021505726.1|annexin A3 [Meriones unguiculatus]	0.91392	1.50607
x|XP_021498622.1|protein transport protein Sec24C isoform X1 [Meriones unguiculatus]	0.913771	0.883657
x|XP_021496151.1|acidic leucine-rich nuclear phosphoprotein 32 family member A isoform X1 [Meriones unguiculatus]	0.91375	1.50334
x|XP_021512892.1|T-complex protein 1 subunit zeta [Meriones unguiculatus]	0.912926	1.60646
x|XP_021483959.1|rho-associated protein kinase 2 [Meriones unguiculatus]	0.912677	1.34281
x|XP_021483388.1|eukaryotic translation initiation factor 3 subunit E [Meriones unguiculatus]	0.911422	1.64399
x|XP_021492635.1|von Willebrand factor [Meriones unguiculatus]	0.909336	0.955359
x|XP_021518811.1|RNA-binding protein Raly isoform X2 [Meriones unguiculatus]	0.90687	1.51445
x|XP_021515978.1|rRNA 2'-O-methyltransferase fibrillarin [Meriones unguiculatus]	0.906522	1.56822
x|XP_021508456.1|leucine-rich PPR motif-containing protein; mitochondrial [Meriones unguiculatus]	0.906256	1.2606
x|XP_021483881.1|pseudouridine-5'-phosphatase-like; partial [Meriones unguiculatus]	0.906142	0.969573
x|XP_021505384.1|cystatin-B [Meriones unguiculatus]	0.905813	1.72649
x|XP_021491395.1|T-complex protein 1 subunit alpha [Meriones unguiculatus]	0.905534	1.8558
x|XP_021490749.1|translationally-controlled tumor protein [Meriones unguiculatus]	0.90524	1.54311
x|XP_021499459.1|dynamin-2 isoform X1 [Meriones unguiculatus]	0.904948	1.70158
x|XP_021494475.1|pyruvate kinase PKM isoform X1 [Meriones unguiculatus]	0.904244	1.80221
x|XP_021482156.1|LOW QUALITY PROTEIN: ubiquitin-like-conjugating enzyme ATG3 [Meriones unguiculatus]	0.903571	1.16769
x|XP_021516360.1|protein S100-A11 [Meriones unguiculatus]	0.903524	1.44938
x|XP_021493821.1|microtubule-associated protein 1S [Meriones unguiculatus]	0.903321	1.6139
x|XP_021499478.1|ras-related protein Rab-3D [Meriones unguiculatus]	0.901356	0.837396
x|XP_021487185.1|coatomer subunit gamma-2 isoform X2 [Meriones unguiculatus]	0.901333	1.15404
x|XP_021498195.1|myosin-10 isoform X1 [Meriones unguiculatus]	0.90085	1.8254
x|XP_021487193.1|UDP-glucose 4-epimerase [Meriones unguiculatus]	0.900503	0.99738
x|XP_021507475.1|proteasome-associated protein ECM29 homolog isoform X1 [Meriones unguiculatus]	0.900381	0.457778
x|XP_021501440.1|pinin [Meriones unguiculatus]	0.898359	1.09447
x|XP_021499633.1|protein YIF1B isoform X1 [Meriones unguiculatus]	0.897836	1.42689
x|XP_021493308.1|protein SEC13 homolog [Meriones unguiculatus]	0.897507	1.0864
x|XP_021498881.1|polypeptide N-acetylgalactosaminyltransferase 4 [Meriones unguiculatus]	0.897416	0.998008
x|XP_021516956.1|eukaryotic translation initiation factor 3 subunit H [Meriones unguiculatus]	0.896911	1.8558
x|XP_021501286.1|mitochondrial peptide methionine sulfoxide reductase; partial [Meriones unguiculatus]	0.896132	0.908625
x|XP_021492592.1|thy-1 membrane glycoprotein [Meriones unguiculatus]	0.895348	1.8456
x|XP_021514382.1|sister chromatid cohesion protein PDS5 homolog A [Meriones unguiculatus]	0.895321	1.51458
x|XP_021507522.1|nuclear RNA export factor 1 [Meriones unguiculatus]	0.895178	1.71928
x|XP_021512157.1|elongation factor 1-alpha 1 [Meriones unguiculatus]	0.895146	1.82925
x|XP_021517642.1|dnaJ homolog subfamily B member 6 isoform X2 [Meriones unguiculatus]	0.894878	1.8558
x|XP_021487462.1|paxillin isoform X1 [Meriones unguiculatus]	0.894536	0.79528
x|XP_021505412.1|39S ribosomal protein L43; mitochondrial [Meriones unguiculatus]	0.894111	1.82457
x|XP_021513702.1|endophilin-B1 isoform X1 [Meriones unguiculatus]	0.893815	1.27622
x|XP_021508306.1|cytoplasmic FMR1-interacting protein 1 isoform X1 [Meriones unguiculatus]	0.893284	1.57355
x|XP_021510982.1|protein FAM3C [Meriones unguiculatus]	0.89233	1.00512
x|XP_021483081.1|isoleucine--tRNA ligase; cytoplasmic [Meriones unguiculatus]	0.892057	0.958816
x|XP_021515821.1|1-phosphatidylinositol 4;5-bisphosphate phosphodiesterase beta-4; partial [Meriones unguiculatus]	0.891974	1.18784
x|XP_021499713.1|replication protein A 32 kDa subunit [Meriones unguiculatus]	0.890649	0.640818
x|XP_021484093.1|serine/threonine-protein kinase A-Raf isoform X1 [Meriones unguiculatus]	0.890564	1.8558
x|XP_021515227.1|protein THEM6 [Meriones unguiculatus]	0.889212	1.8558
x|XP_021500755.1|normal mucosa of esophagus-specific gene 1 protein [Meriones unguiculatus]	0.888154	0.831477
x|XP_021506166.1|tyrosine-protein phosphatase non-receptor type 12 isoform X1 [Meriones unguiculatus]	0.885457	0.932542
x|XP_021513490.1|dynactin subunit 2 isoform X1 [Meriones unguiculatus]	0.885393	1.77577
x|XP_021519131.1|NEDD8 ultimate buster 1 isoform X1 [Meriones unguiculatus]	0.884843	1.62487
x|XP_021517279.1|probable ATP-dependent RNA helicase DDX17 isoform X1 [Meriones unguiculatus]	0.8846	1.68135
x|XP_021517987.1|unconventional myosin-VI [Meriones unguiculatus]	0.884282	1.30616
x|XP_021493200.1|rho guanine nucleotide exchange factor 7 isoform X1 [Meriones unguiculatus]	0.883521	1.8558
x|XP_021516474.1|twinfilin-1 [Meriones unguiculatus]	0.882648	1.71935
x|XP_021491207.1|glutathione peroxidase 2 [Meriones unguiculatus]	0.882567	1.34364
x|XP_021484655.1|keratin; type I cytoskeletal 10 isoform X1 [Meriones unguiculatus]	0.882518	0.380547
x|XP_021498496.1|nuclear pore complex protein Nup153 [Meriones unguiculatus]	0.882235	1.44004
x|XP_021497431.1|pre-mRNA-processing factor 40 homolog A-like [Meriones unguiculatus]	0.881307	0.853008
x|XP_021486459.1|eukaryotic translation initiation factor 4 gamma 3 isoform X1 [Meriones unguiculatus]	0.879272	1.8558
x|XP_021483503.1|acyl-protein thioesterase 1 [Meriones unguiculatus]	0.878895	1.80221
x|XP_021493064.1|protein disulfide-isomerase [Meriones unguiculatus]	0.878411	1.72372
x|XP_021493079.1|nuclear protein localization protein 4 homolog [Meriones unguiculatus]	0.878063	1.53044
x|XP_021488607.1|perilipin-3 [Meriones unguiculatus]	0.877731	1.04603
x|XP_021490330.1|protein disulfide-isomerase A5 [Meriones unguiculatus]	0.876984	1.29937
x|XP_021514391.1|protein NDRG1 [Meriones unguiculatus]	0.876953	1.7193
x|XP_021484396.1|intersectin-1 isoform X1 [Meriones unguiculatus]	0.876878	1.52033
x|XP_021495766.1|mothers against decapentaplegic homolog 2 [Meriones unguiculatus]	0.876415	0.560858
x|XP_021486081.1|ribosomal protein S6 kinase alpha-3-like; partial [Meriones unguiculatus]	0.875694	1.60888
x|XP_021508099.1|60S ribosomal protein L3 [Meriones unguiculatus]	0.874647	1.83838
x|XP_021506202.1|U4/U6 small nuclear ribonucleoprotein Prp3 isoform X1 [Meriones unguiculatus]	0.874619	1.74844
x|XP_021485177.1|heterogeneous nuclear ribonucleoprotein H2 [Meriones unguiculatus]	0.872462	1.52946
x|XP_021483737.1|thioredoxin [Meriones unguiculatus]	0.872116	1.84492
x|XP_021516783.1|non-specific lipid-transfer protein [Meriones unguiculatus]	0.871599	1.31328
x|XP_021491864.1|exosome component 10 [Meriones unguiculatus]	0.87137	1.47501
x|XP_021507097.1|clathrin interactor 1 isoform X1 [Meriones unguiculatus]	0.871033	1.55519
x|XP_021500944.1|protein unc-45 homolog A isoform X1 [Meriones unguiculatus]	0.870808	1.68192
x|XP_021518797.1|oxysterol-binding protein 1 [Meriones unguiculatus]	0.868999	1.44632
x|XP_021499582.1|wiskott-Aldrich syndrome protein family member 2 [Meriones unguiculatus]	0.8681	1.4491
x|XP_021508120.1|U2 small nuclear ribonucleoprotein B'' [Meriones unguiculatus]	0.867469	1.83838
x|XP_021508078.1|vacuolar protein sorting-associated protein 4B [Meriones unguiculatus]	0.865052	1.56727
x|XP_021494586.1|sorting nexin-18 [Meriones unguiculatus]	0.864889	1.37203
x|XP_021487705.1|D-2-hydroxyglutarate dehydrogenase; mitochondrial isoform X1 [Meriones unguiculatus]	0.86428	1.03591
x|XP_021488804.1|acyl-CoA dehydrogenase family member 9; mitochondrial [Meriones unguiculatus]	0.858901	0.87175
x|XP_021488682.1|far upstream element-binding protein 2 [Meriones unguiculatus]	0.857046	1.50108
x|XP_021514456.1|methylosome protein 50 [Meriones unguiculatus]	0.855972	1.87485
x|XP_021495845.1|kinesin light chain 4 [Meriones unguiculatus]	0.855886	0.87241
x|XP_021502222.1|LOW QUALITY PROTEIN: phosphatidylinositide phosphatase SAC1 [Meriones unguiculatus]	0.855623	1.21328
x|XP_021509231.1|nuclear pore complex protein Nup205 isoform X1 [Meriones unguiculatus]	0.855402	1.38666
x|XP_021517921.1|mitochondrial import inner membrane translocase subunit TIM50 [Meriones unguiculatus]	0.854099	1.09848
x|XP_021507337.1|mitochondrial 2-oxoglutarate/malate carrier protein [Meriones unguiculatus]	0.852398	1.68015
x|XP_021514630.1|nuclear pore complex protein Nup107 isoform X1 [Meriones unguiculatus]	0.85216	0.982597
x|XP_021515096.1|protein PRRC2C isoform X1 [Meriones unguiculatus]	0.851168	1.30236
x|XP_021496651.1|tubulin-folding cofactor B [Meriones unguiculatus]	0.851145	1.74012
x|XP_021502023.1|proteasomal ubiquitin receptor ADRM1 [Meriones unguiculatus]	0.850316	1.74844
x|XP_021507918.1|phosphatidylinositol 5-phosphate 4-kinase type-2 alpha isoform X1 [Meriones unguiculatus]	0.850229	0.468811
x|XP_021486968.1|fibrillin-1 [Meriones unguiculatus]	0.850168	1.8558
x|XP_021491449.1|programmed cell death 6-interacting protein isoform X2 [Meriones unguiculatus]	0.848627	1.70158
x|XP_021499227.1|transcription factor Sp1 [Meriones unguiculatus]	0.848036	1.38512
x|XP_021509655.1|mitochondrial import receptor subunit TOM5 homolog [Meriones unguiculatus]	0.847792	1.74012
x|XP_021507709.1|nuclear mitotic apparatus protein 1 [Meriones unguiculatus]	0.847183	1.62941
x|XP_021502415.1|ubiquitin-associated protein 2-like isoform X1 [Meriones unguiculatus]	0.846273	1.43462
x|XP_021509457.1|F-actin-capping protein subunit alpha-2 [Meriones unguiculatus]	0.845969	1.23149
x|XP_021500729.1|cytoplasmic dynein 1 heavy chain 1 [Meriones unguiculatus]	0.845737	1.68548
x|XP_021508942.1|SNW domain-containing protein 1 isoform X1 [Meriones unguiculatus]	0.845705	0.941018
x|XP_021486128.1|V-type proton ATPase catalytic subunit A-like; partial [Meriones unguiculatus]	0.84569	0.967163
x|XP_021513106.1|melanophilin [Meriones unguiculatus]	0.845008	1.05553
x|XP_021495041.1|synaptosomal-associated protein 23 isoform X1 [Meriones unguiculatus]	0.844841	1.65018
x|XP_021491246.1|nostrin [Meriones unguiculatus]	0.844416	1.4237
x|XP_021498328.1|DNA ligase 3 isoform X1 [Meriones unguiculatus]	0.843604	1.06394
x|XP_021519051.1|alkyldihydroxyacetonephosphate synthase; peroxisomal [Meriones unguiculatus]	0.842625	1.37521
x|XP_021497589.1|polypyrimidine tract-binding protein 1 isoform X1 [Meriones unguiculatus]	0.841314	1.85504
x|XP_021517777.1|polypyrimidine tract-binding protein 3 [Meriones unguiculatus]	0.841107	1.58574
x|XP_021488386.1|AP-1 complex subunit beta-1 isoform X1 [Meriones unguiculatus]	0.840792	1.66617
x|XP_021509721.1|vesicle-associated membrane protein 8 [Meriones unguiculatus]	0.840659	1.8558
x|XP_021487942.1|phenylalanine--tRNA ligase alpha subunit [Meriones unguiculatus]	0.840658	1.47491
x|XP_021511098.1|phosphoglycerate kinase 2 [Meriones unguiculatus]	0.839993	1.8558
x|XP_021500657.1|phosphomannomutase 2 [Meriones unguiculatus]	0.838996	1.8558
x|XP_021509206.1|vesicle-associated membrane protein-associated protein A isoform X2 [Meriones unguiculatus]	0.837377	1.8558
x|XP_021493153.1|tether containing UBX domain for GLUT4 isoform X1 [Meriones unguiculatus]	0.836678	1.33323
x|XP_021490582.1|peptidyl-prolyl cis-trans isomerase FKBP11 isoform X1 [Meriones unguiculatus]	0.83623	0.291296
x|XP_021517933.1|calpastatin; partial [Meriones unguiculatus]	0.835671	0.380016
x|XP_021511678.1|syntaxin-8 [Meriones unguiculatus]	0.835503	1.31187
x|XP_021495183.1|myosin phosphatase Rho-interacting protein isoform X1 [Meriones unguiculatus]	0.835069	1.87485
x|XP_021501332.1|fatty acid-binding protein; epidermal isoform X1 [Meriones unguiculatus]	0.834988	1.22663
x|XP_021495395.1|GDP-fucose protein O-fucosyltransferase 1 [Meriones unguiculatus]	0.834812	1.73253
x|XP_021494662.1|lipase maturation factor 2 [Meriones unguiculatus]	0.83446	1.69307
x|XP_021515777.1|5'-AMP-activated protein kinase catalytic subunit alpha-1 [Meriones unguiculatus]	0.833482	1.44129
x|XP_021506287.1|protein RRP5 homolog [Meriones unguiculatus]	0.832479	0.345695
x|XP_021481925.1|ubiquitin-like modifier-activating enzyme 1 [Meriones unguiculatus]	0.832317	1.44632
x|XP_021485426.1|zinc transporter SLC39A7 [Meriones unguiculatus]	0.832202	1.60888
x|XP_021510535.1|ras-related protein Rab-18 [Meriones unguiculatus]	0.831642	1.8558
x|XP_021497925.1|atlastin-3 [Meriones unguiculatus]	0.830857	1.18662
x|XP_021520439.1|eukaryotic translation initiation factor 3 subunit A [Meriones unguiculatus]	0.830812	1.8456
x|XP_021482258.1|DNA repair protein XRCC1 isoform X1 [Meriones unguiculatus]	0.830516	1.1117
x|XP_021493997.1|nuclear receptor coactivator 5 isoform X1 [Meriones unguiculatus]	0.82999	1.74012
x|XP_021500366.1|dnaJ homolog subfamily A member 2 [Meriones unguiculatus]	0.828829	1.64733
x|XP_021490790.1|aldose reductase [Meriones unguiculatus]	0.8277	1.82561
x|XP_021517945.1|tyrosine-protein kinase Yes [Meriones unguiculatus]	0.82759	1.82561
x|XP_021507792.1|60S ribosomal protein L7 [Meriones unguiculatus]	0.827052	1.78683
x|XP_021491780.1|cleavage and polyadenylation specificity factor subunit 7 isoform X1 [Meriones unguiculatus]	0.826539	1.74012
x|XP_021500553.1|histone H1.3 [Meriones unguiculatus]	0.825726	1.6328
x|XP_021492851.1|28S ribosomal protein S34; mitochondrial [Meriones unguiculatus]	0.825658	0.841607
x|XP_021501905.1|AP-2 complex subunit alpha-2 isoform X1 [Meriones unguiculatus]	0.82551	1.5745
x|XP_021492435.1|KH domain-containing; RNA-binding; signal transduction-associated protein 1 [Meriones unguiculatus]	0.825314	1.8558
x|XP_021510873.1|tumor susceptibility gene 101 protein [Meriones unguiculatus]	0.825167	1.47491
x|XP_021507051.1|basic leucine zipper and W2 domain-containing protein 2 [Meriones unguiculatus]	0.825043	1.0385
x|XP_021482747.1|sterol-4-alpha-carboxylate 3-dehydrogenase; decarboxylating [Meriones unguiculatus]	0.824666	1.03243
x|XP_021519337.1|E3 ubiquitin-protein ligase HUWE1 isoform X1 [Meriones unguiculatus]	0.822998	1.52026
x|XP_021516294.1|unconventional myosin-IXb isoform X1 [Meriones unguiculatus]	0.822504	1.72746
x|XP_021508917.1|activator of 90 kDa heat shock protein ATPase homolog 1 [Meriones unguiculatus]	0.822371	1.80221
x|XP_021504266.1|ADP-ribosylarginine hydrolase [Meriones unguiculatus]	0.821652	1.84492
x|XP_021482554.1|thymopoietin isoform X1 [Meriones unguiculatus]	0.821598	1.68192
x|XP_021512011.1|protein DJ-1 isoform X1 [Meriones unguiculatus]	0.821495	1.05937
x|XP_021518084.1|dystonin isoform X1 [Meriones unguiculatus]	0.820614	0.1326
x|XP_021490174.1|stomatin-like protein 2; mitochondrial isoform X1 [Meriones unguiculatus]	0.820349	1.71251
x|XP_021493865.1|constitutive coactivator of PPAR-gamma-like protein 1 [Meriones unguiculatus]	0.820249	1.8558
x|XP_021515794.1|GDP-L-fucose synthase [Meriones unguiculatus]	0.820213	1.52832
x|XP_021497872.1|mitochondrial import receptor subunit TOM40 homolog [Meriones unguiculatus]	0.818702	1.5357
x|XP_021504267.1|protein O-glucosyltransferase 1 isoform X1 [Meriones unguiculatus]	0.81661	1.56865
x|XP_021482521.1|OX-2 membrane glycoprotein isoform X1 [Meriones unguiculatus]	0.816389	1.38276
x|XP_021487305.1|tropomodulin-3 [Meriones unguiculatus]	0.816201	1.19135
x|XP_021517731.1|adipocyte plasma membrane-associated protein [Meriones unguiculatus]	0.815712	1.8558
x|XP_021497344.1|thioredoxin domain-containing protein 17 [Meriones unguiculatus]	0.815348	0.943197
x|XP_021507721.1|sphingosine-1-phosphate phosphatase 1 [Meriones unguiculatus]	0.814003	1.84492
x|XP_021497690.1|puromycin-sensitive aminopeptidase [Meriones unguiculatus]	0.812541	1.57145
x|XP_021499303.1|cullin-associated NEDD8-dissociated protein 1 [Meriones unguiculatus]	0.812484	1.42759
x|XP_021512176.1|N-acylneuraminate cytidylyltransferase [Meriones unguiculatus]	0.811859	1.24236
x|XP_021483680.1|septin-6 isoform X1 [Meriones unguiculatus]	0.811466	1.8724
x|XP_021500297.1|GRB10-interacting GYF protein 2 isoform X1 [Meriones unguiculatus]	0.811009	0.956492
x|XP_021489609.1|aldehyde dehydrogenase family 16 member A1 [Meriones unguiculatus]	0.810556	1.74668
x|XP_021516804.1|UPF0729 protein C18orf32 homolog [Meriones unguiculatus]	0.810314	1.64399
x|XP_021507745.1|enoyl-CoA delta isomerase 2; mitochondrial isoform X1 [Meriones unguiculatus]	0.810028	0.944057
x|XP_021509685.1|ADP-ribosylation factor-binding protein GGA1 [Meriones unguiculatus]	0.809636	1.43358
x|XP_021499545.1|synaptotagmin-like protein 1 isoform X1 [Meriones unguiculatus]	0.809412	0.982597
x|XP_021483662.1|trans-Golgi network integral membrane protein 2-like [Meriones unguiculatus]	0.809304	1.66924
x|XP_021485872.1|eukaryotic translation initiation factor 3 subunit L-like; partial [Meriones unguiculatus]	0.808876	1.21867
x|XP_021508259.1|latent-transforming growth factor beta-binding protein 1-like [Meriones unguiculatus]	0.808798	0.745736
x|XP_021514313.1|dihydrolipoyllysine-residue acetyltransferase component of pyruvate dehydrogenase complex; mitochondrial [Meriones unguiculatus]	0.808704	1.41497
x|XP_021496489.1|lysosomal acid phosphatase isoform X1 [Meriones unguiculatus]	0.808669	0.673349
x|XP_021513442.1|serpin B6-like [Meriones unguiculatus]	0.807058	1.71164
x|XP_021506518.1|kinectin [Meriones unguiculatus]	0.806824	1.5891
x|XP_021483373.1|phosphoglycerate kinase 1 [Meriones unguiculatus]	0.806007	1.45704
x|XP_021508935.1|RNA-binding protein 47 isoform X1 [Meriones unguiculatus]	0.8054	1.48869
x|XP_021515786.1|hypoxanthine-guanine phosphoribosyltransferase [Meriones unguiculatus]	0.805363	1.49223
x|XP_021518573.1|ADP-ribosylation factor-like protein 6-interacting protein 6 [Meriones unguiculatus]	0.805227	1.70006
x|XP_021512643.1|unconventional myosin-Ie [Meriones unguiculatus]	0.803642	1.50073
x|XP_021489341.1|dynactin subunit 4 isoform X2 [Meriones unguiculatus]	0.803147	1.16529
x|XP_021482561.1|phosphate carrier protein; mitochondrial isoform X1 [Meriones unguiculatus]	0.803058	1.81401
x|XP_021495977.1|HBS1-like protein isoform X1 [Meriones unguiculatus]	0.802783	1.23141
x|XP_021512015.1|vesicle-associated membrane protein 3 [Meriones unguiculatus]	0.802246	1.63418
x|XP_021509325.1|inosine triphosphate pyrophosphatase [Meriones unguiculatus]	0.801523	0.903985
x|XP_021489394.1|zinc finger RNA-binding protein isoform X1 [Meriones unguiculatus]	0.801337	1.49226
x|XP_021519804.1|gephyrin-like; partial [Meriones unguiculatus]	0.80095	1.80266
x|XP_021507243.1|protein PRRC1 [Meriones unguiculatus]	0.800843	0.953461
x|XP_021503302.1|eukaryotic translation initiation factor 2A [Meriones unguiculatus]	0.799555	1.79962
x|XP_021491439.1|beta-galactosidase [Meriones unguiculatus]	0.798458	0.572209
x|XP_021488950.1|U2 small nuclear ribonucleoprotein A' [Meriones unguiculatus]	0.798248	1.74629
x|XP_021488535.1|26S proteasome non-ATPase regulatory subunit 7 [Meriones unguiculatus]	0.798028	1.80646
x|XP_021497252.1|casein kinase II subunit alpha' isoform X1 [Meriones unguiculatus]	0.796777	0.857369
x|XP_021516520.1|cyclin-dependent kinase 9 [Meriones unguiculatus]	0.796698	1.80646
x|XP_021496354.1|26S proteasome non-ATPase regulatory subunit 12 [Meriones unguiculatus]	0.796285	1.62883
x|XP_021510513.1|protein FAM3B isoform X1 [Meriones unguiculatus]	0.796272	0.6898
x|XP_021495307.1|protein arginine N-methyltransferase 5 [Meriones unguiculatus]	0.796245	1.37
x|XP_021488353.1|nudC domain-containing protein 3 [Meriones unguiculatus]	0.794808	1.82457
x|XP_021488368.1|drebrin-like protein isoform X1 [Meriones unguiculatus]	0.794442	1.58464
x|XP_021498024.1|60 kDa heat shock protein; mitochondrial [Meriones unguiculatus]	0.794285	1.52693
x|XP_021499448.1|interleukin enhancer-binding factor 3 isoform X1 [Meriones unguiculatus]	0.794047	1.54076
x|XP_021487023.1|sarcoplasmic/endoplasmic reticulum calcium ATPase 2 [Meriones unguiculatus]	0.793338	1.81401
x|XP_021503976.1|alpha-soluble NSF attachment protein isoform X1 [Meriones unguiculatus]	0.792567	1.6291
x|XP_021506269.1|DDB1- and CUL4-associated factor 8 [Meriones unguiculatus]	0.791678	1.08546
x|XP_021503638.1|nuclear cap-binding protein subunit 1 [Meriones unguiculatus]	0.790679	0.870491
x|XP_021505762.1|mucin-1 [Meriones unguiculatus]	0.789367	1.35197
x|XP_021491932.1|importin-7 [Meriones unguiculatus]	0.789141	0.772065
x|XP_021507026.1|serine/threonine-protein phosphatase 1 regulatory subunit 10 isoform X1 [Meriones unguiculatus]	0.788967	0.646706
x|XP_021510126.1|integrin alpha-V [Meriones unguiculatus]	0.788857	1.3765
x|XP_021499170.1|eukaryotic translation initiation factor 4B [Meriones unguiculatus]	0.788529	0.87175
x|XP_021495853.1|protein YIPF3 [Meriones unguiculatus]	0.787913	1.14002
x|XP_021483921.1|transcription elongation regulator 1 [Meriones unguiculatus]	0.787752	1.38348
x|XP_021513053.1|pleckstrin homology domain-containing family A member 2 [Meriones unguiculatus]	0.786938	0.772292
x|XP_021482687.1|eukaryotic translation initiation factor 2 subunit 3-like [Meriones unguiculatus]	0.786737	1.8558
x|XP_021500045.1|translocation protein SEC63 homolog isoform X1 [Meriones unguiculatus]	0.786432	1.15725
x|XP_021509267.1|far upstream element-binding protein 3 isoform X1 [Meriones unguiculatus]	0.785961	1.74012
x|XP_021496953.1|heat shock protein beta-6 [Meriones unguiculatus]	0.785524	0.802916
x|XP_021491511.1|ataxin-2-like protein isoform X1 [Meriones unguiculatus]	0.78518	0.655601
x|XP_021510879.1|leucine-rich repeat-containing protein 47 [Meriones unguiculatus]	0.784973	1.05136
x|XP_021487934.1|PDZ domain-containing protein GIPC1 [Meriones unguiculatus]	0.784122	1.0597
x|XP_021504123.1|prolyl endopeptidase [Meriones unguiculatus]	0.783798	1.62869
x|XP_021485100.1|protein Hook homolog 3-like; partial [Meriones unguiculatus]	0.782828	1.65623
x|XP_021483123.1|ATP-dependent RNA helicase DDX3X isoform X1 [Meriones unguiculatus]	0.780921	1.68056
x|XP_021495993.1|hsc70-interacting protein [Meriones unguiculatus]	0.78052	1.70006
x|XP_021482843.1|phosphoglucomutase-1 isoform X2 [Meriones unguiculatus]	0.780347	1.33701
x|XP_021504139.1|exocyst complex component 8 [Meriones unguiculatus]	0.779854	0.955753
x|XP_021518133.1|A-kinase anchor protein 13-like; partial [Meriones unguiculatus]	0.778053	0.7962
x|XP_021484703.1|focal adhesion kinase 1 isoform X8 [Meriones unguiculatus]	0.777705	0.701948
x|XP_021503722.1|3-ketoacyl-CoA thiolase B; peroxisomal-like [Meriones unguiculatus]	0.777653	0.989994
x|XP_021491065.1|trifunctional enzyme subunit beta; mitochondrial [Meriones unguiculatus]	0.776893	0.928609
x|XP_021499669.1|syntaxin-12 [Meriones unguiculatus]	0.775574	1.62869
x|XP_021483494.1|YTH domain-containing family protein 3 isoform X1 [Meriones unguiculatus]	0.775503	1.40728
x|XP_021511019.1|NEDD8-activating enzyme E1 regulatory subunit [Meriones unguiculatus]	0.774251	1.8558
x|XP_021494089.1|EH domain-containing protein 1 [Meriones unguiculatus]	0.77424	1.42987
x|XP_021496814.1|alanyl-tRNA editing protein Aarsd1 [Meriones unguiculatus]	0.773931	0.772283
x|XP_021514935.1|rab GDP dissociation inhibitor beta [Meriones unguiculatus]	0.771348	1.69406
x|XP_021486721.1|N-alpha-acetyltransferase 15; NatA auxiliary subunit [Meriones unguiculatus]	0.77098	0.691436
x|XP_021492650.1|ubiquitin carboxyl-terminal hydrolase 5 isoform X1 [Meriones unguiculatus]	0.770929	1.56011
x|XP_021509151.1|argininosuccinate synthase [Meriones unguiculatus]	0.770735	1.8558
x|XP_021498813.1|ADP-ribosylation factor GTPase-activating protein 3 [Meriones unguiculatus]	0.770295	1.31218
x|XP_021508229.1|transmembrane emp24 domain-containing protein 7 [Meriones unguiculatus]	0.769848	1.74844
x|XP_021490260.1|annexin A6 isoform X2 [Meriones unguiculatus]	0.769216	1.45275
x|XP_021485967.1|60S ribosomal protein L21-like; partial [Meriones unguiculatus]	0.767875	1.8558
x|XP_021502587.1|selenocysteine lyase isoform X2 [Meriones unguiculatus]	0.767847	1.33944
x|XP_021520242.1|protein S100-A6 [Meriones unguiculatus]	0.767346	1.81969
x|XP_021500072.1|elongation factor-like GTPase 1 [Meriones unguiculatus]	0.766573	1.50017
x|XP_021497936.1|serine/threonine-protein kinase MARK2 isoform X1 [Meriones unguiculatus]	0.766128	1.43596
x|XP_021494539.1|vacuolar protein sorting-associated protein 13C; partial [Meriones unguiculatus]	0.764651	1.17881
x|XP_021485086.1|UMP-CMP kinase [Meriones unguiculatus]	0.764598	1.15039
x|XP_021492762.1|dnaJ homolog subfamily C member 3 [Meriones unguiculatus]	0.764063	1.21103
x|XP_021490474.1|serine/threonine-protein kinase PAK 1 [Meriones unguiculatus]	0.761797	1.37744
x|XP_021489673.1|nitric oxide synthase-interacting protein [Meriones unguiculatus]	0.761714	0.463945
x|XP_021500148.1|monofunctional C1-tetrahydrofolate synthase; mitochondrial [Meriones unguiculatus]	0.76099	0.859157
x|XP_021517865.1|proteasome assembly chaperone 1 isoform X1 [Meriones unguiculatus]	0.760768	0.555546
x|XP_021489974.1|ATP-dependent RNA helicase DDX42 [Meriones unguiculatus]	0.760648	1.34364
x|XP_021516025.1|phospholipase DDHD2; partial [Meriones unguiculatus]	0.760489	1.22071
x|XP_021507521.1|heterogeneous nuclear ribonucleoprotein U-like protein 2 [Meriones unguiculatus]	0.760454	1.7164
x|XP_021518311.1|fibronectin type-III domain-containing protein 3A [Meriones unguiculatus]	0.759448	1.28106
x|XP_021517633.1|eukaryotic translation initiation factor 3 subunit F [Meriones unguiculatus]	0.759298	0.852194
x|XP_021495060.1|leucine-rich repeat-containing protein 57 isoform X2 [Meriones unguiculatus]	0.758996	0.790483
x|XP_021510554.1|Golgi SNAP receptor complex member 1 isoform X1 [Meriones unguiculatus]	0.757645	0.977109
x|XP_021498793.1|nucleoside diphosphate kinase B [Meriones unguiculatus]	0.757493	1.78578
x|XP_021515302.1|elongation factor G; mitochondrial isoform X1 [Meriones unguiculatus]	0.757083	0.665592
x|XP_021491414.1|39S ribosomal protein L18; mitochondrial isoform X1 [Meriones unguiculatus]	0.756723	1.13968
x|XP_021511842.1|agrin isoform X1 [Meriones unguiculatus]	0.756216	1.44222
x|XP_021484313.1|kinesin-1 heavy chain-like [Meriones unguiculatus]	0.755093	1.5827
x|XP_021509888.1|dual specificity mitogen-activated protein kinase kinase 1 [Meriones unguiculatus]	0.755091	1.40997
x|XP_021491401.1|acetyl-CoA acetyltransferase; cytosolic [Meriones unguiculatus]	0.754925	1.46025
x|XP_021482608.1|H/ACA ribonucleoprotein complex subunit 4 [Meriones unguiculatus]	0.754709	1.45959
x|XP_021489767.1|protein TFG isoform X1 [Meriones unguiculatus]	0.753596	0.945776
x|XP_021507080.1|regulator of chromosome condensation isoform X1 [Meriones unguiculatus]	0.753204	1.43222
x|XP_021494569.1|heterogeneous nuclear ribonucleoprotein A/B isoform X2 [Meriones unguiculatus]	0.7525	1.19198
x|XP_021499097.1|serine/threonine-protein kinase N2 isoform X1 [Meriones unguiculatus]	0.752365	1.71935
x|XP_021507768.1|heterogeneous nuclear ribonucleoprotein A1 isoform X1 [Meriones unguiculatus]	0.752236	1.42865
x|XP_021505630.1|protein O-GlcNAcase [Meriones unguiculatus]	0.751547	0.91
x|XP_021515210.1|cell cycle control protein 50A [Meriones unguiculatus]	0.751383	1.58982
x|XP_021487097.1|exocyst complex component 3 [Meriones unguiculatus]	0.750492	1.02236
x|XP_021486001.1|non-POU domain-containing octamer-binding protein-like [Meriones unguiculatus]	0.750384	1.72163
x|XP_021489009.1|oligoribonuclease; mitochondrial [Meriones unguiculatus]	0.750028	1.80753
x|XP_021514482.1|cytochrome c1; heme protein; mitochondrial [Meriones unguiculatus]	0.749176	1.15866
x|XP_021500930.1|derlin-1 [Meriones unguiculatus]	0.74897	0.993891
x|XP_021513548.1|cytosolic 5'-nucleotidase 3A isoform X2 [Meriones unguiculatus]	0.748015	0.857552
x|XP_021487396.1|UPF0577 protein KIAA1324 homolog isoform X1 [Meriones unguiculatus]	0.746461	1.11446
x|XP_021489919.1|endoplasmic reticulum metallopeptidase 1 isoform X1 [Meriones unguiculatus]	0.745796	1.38348
x|XP_021482625.1|cytochrome c oxidase subunit 7C; mitochondrial [Meriones unguiculatus]	0.742451	1.20684
x|XP_021514626.1|ras-related protein Rap-1b; partial [Meriones unguiculatus]	0.741036	0.943197
x|XP_021495872.1|serine/threonine-protein phosphatase 2A 56 kDa regulatory subunit delta isoform isoform X1 [Meriones unguiculatus]	0.740883	1.23886
x|XP_021503488.1|dolichyl-phosphate beta-glucosyltransferase [Meriones unguiculatus]	0.740112	0.711216
x|XP_021491727.1|DNA damage-binding protein 1 [Meriones unguiculatus]	0.73819	1.71164
x|XP_021516500.1|MICOS complex subunit MIC26 [Meriones unguiculatus]	0.737157	1.74012
x|XP_021492983.1|septin-8 isoform X1 [Meriones unguiculatus]	0.736668	1.8558
x|XP_021492351.1|ladinin-1 [Meriones unguiculatus]	0.736325	1.15039
x|XP_021515346.1|PDZ and LIM domain protein 5 isoform X1 [Meriones unguiculatus]	0.735904	1.39701
x|XP_021508551.1|heterogeneous nuclear ribonucleoprotein M isoform X1 [Meriones unguiculatus]	0.735014	1.60749
x|XP_021517798.1|keratin; type I cytoskeletal 20 [Meriones unguiculatus]	0.732988	0.86148
x|XP_021504598.1|splicing factor 3A subunit 2 [Meriones unguiculatus]	0.732501	1.6328
x|XP_021513448.1|phosphatidylinositol 5-phosphate 4-kinase type-2 gamma isoform X1 [Meriones unguiculatus]	0.732318	1.19533
x|XP_021489079.1|E3 ubiquitin-protein ligase HECTD3 [Meriones unguiculatus]	0.732221	0.966221
x|XP_021500681.1|glutamate--cysteine ligase regulatory subunit [Meriones unguiculatus]	0.731424	0.687601
x|XP_021508929.1|serine palmitoyltransferase 2 [Meriones unguiculatus]	0.730239	0.983533
x|XP_021482957.1|nucleoporin NUP53 [Meriones unguiculatus]	0.729016	1.23782
x|XP_021518040.1|RNA-binding protein 5 [Meriones unguiculatus]	0.728319	0.474989
x|XP_021507954.1|heterogeneous nuclear ribonucleoproteins C1/C2 isoform X1 [Meriones unguiculatus]	0.727225	1.34868
x|XP_021503468.1|ubiquitin-like modifier-activating enzyme 5 isoform X1 [Meriones unguiculatus]	0.726266	1.5243
x|XP_021519878.1|prenylated Rab acceptor protein 1 [Meriones unguiculatus]	0.725901	0.970758
x|XP_021498547.1|182 kDa tankyrase-1-binding protein isoform X1 [Meriones unguiculatus]	0.724989	1.38348
x|XP_021504935.1|LOW QUALITY PROTEIN: casein kinase II subunit alpha [Meriones unguiculatus]	0.723832	1.29661
x|XP_021486547.1|fibulin-1 isoform X1 [Meriones unguiculatus]	0.723756	1.19044
x|XP_021490044.1|heterogeneous nuclear ribonucleoprotein L-like [Meriones unguiculatus]	0.721881	1.31435
x|XP_021518045.1|tRNA-splicing ligase RtcB homolog [Meriones unguiculatus]	0.720831	1.32257
x|XP_021493794.1|6-phosphogluconolactonase isoform X2 [Meriones unguiculatus]	0.71925	1.00437
x|XP_021500168.1|epithelial cell adhesion molecule [Meriones unguiculatus]	0.719221	0.744374
x|XP_021487936.1|methylthioribose-1-phosphate isomerase [Meriones unguiculatus]	0.71777	1.31899
x|XP_021484948.1|dystrophin-like; partial [Meriones unguiculatus]	0.716965	0.349966
x|XP_021518807.1|eukaryotic translation initiation factor 2 subunit 2 isoform X1 [Meriones unguiculatus]	0.715249	1.65018
x|XP_021506148.1|voltage-dependent anion-selective channel protein 3 isoform X1 [Meriones unguiculatus]	0.714536	1.53978
x|XP_021500763.1|sorbitol dehydrogenase [Meriones unguiculatus]	0.714338	1.17112
x|XP_021518449.1|ubiquitin carboxyl-terminal hydrolase 4 isoform X1 [Meriones unguiculatus]	0.713944	1.22872
x|XP_021491064.1|trifunctional enzyme subunit alpha; mitochondrial [Meriones unguiculatus]	0.713871	1.04081
x|XP_021514473.1|chymotrypsin-like elastase family member 1 [Meriones unguiculatus]	0.713629	0.778892
x|XP_021509573.1|peroxisomal multifunctional enzyme type 2-like; partial [Meriones unguiculatus]	0.713588	1.25282
x|XP_021496193.1|adenosylhomocysteinase [Meriones unguiculatus]	0.712905	1.38982
x|XP_021505739.1|39S ribosomal protein L13; mitochondrial [Meriones unguiculatus]	0.712387	0.958816
x|XP_021493031.1|heat shock 70 kDa protein 4 [Meriones unguiculatus]	0.712261	1.8558
x|XP_021516372.1|protein phosphatase methylesterase 1; partial [Meriones unguiculatus]	0.711899	0.736433
x|XP_021504789.1|stromal membrane-associated protein 1 isoform X1 [Meriones unguiculatus]	0.710604	1.11435
x|XP_021507809.1|nidogen-2 [Meriones unguiculatus]	0.71057	1.49226
x|XP_021506191.1|phosphoglycerate mutase 1; partial [Meriones unguiculatus]	0.710419	1.24689
x|XP_021503212.1|mitotic spindle assembly checkpoint protein MAD1 [Meriones unguiculatus]	0.709948	1.23141
x|XP_021511736.1|CD166 antigen isoform X1 [Meriones unguiculatus]	0.709843	1.6328
x|XP_021516088.1|septin-11 isoform X4 [Meriones unguiculatus]	0.709551	1.84492
x|XP_021506276.1|up-regulated during skeletal muscle growth protein 5 [Meriones unguiculatus]	0.708713	1.6328
x|XP_021513765.1|IST1 homolog isoform X1 [Meriones unguiculatus]	0.708556	1.87485
x|XP_021493931.1|transmembrane protein 43 [Meriones unguiculatus]	0.707011	1.63369
x|XP_021503053.1|pleckstrin homology domain-containing family A member 7 isoform X1 [Meriones unguiculatus]	0.70575	0.871064
x|XP_021491030.1|protein HID1 [Meriones unguiculatus]	0.704564	1.25083
x|XP_021489573.1|myosin-14 isoform X1 [Meriones unguiculatus]	0.704237	0.740148
x|XP_021508328.1|annexin A2 [Meriones unguiculatus]	0.703484	0.948309
x|XP_021490575.1|probable ATP-dependent RNA helicase DDX23 [Meriones unguiculatus]	0.703367	0.5876
x|XP_021496995.1|adenosylhomocysteinase 3 isoform X2 [Meriones unguiculatus]	0.702572	1.70792
x|XP_021501595.1|OCIA domain-containing protein 1 isoform X1 [Meriones unguiculatus]	0.702249	1.22347
x|XP_021510758.1|39S ribosomal protein L17; mitochondrial [Meriones unguiculatus]	0.70116	0.732247
x|XP_021514015.1|amyloid beta A4 protein isoform X1 [Meriones unguiculatus]	0.700826	0.65969
x|XP_021492503.1|nuclear factor 1 C-type isoform X1 [Meriones unguiculatus]	0.700736	1.33323
x|XP_021504437.1|WD repeat-containing protein 91 isoform X1 [Meriones unguiculatus]	0.698685	1.23062
x|XP_021501726.1|squamous cell carcinoma antigen recognized by T-cells 3 [Meriones unguiculatus]	0.697996	1.35197
x|XP_021500740.1|sulfide:quinone oxidoreductase; mitochondrial [Meriones unguiculatus]	0.697328	0.87241
x|XP_021495141.1|polyadenylate-binding protein 4 isoform X1 [Meriones unguiculatus]	0.696921	1.22661
x|XP_021502483.1|protein SET isoform X2 [Meriones unguiculatus]	0.696861	0.892258
x|XP_021494625.1|choline/ethanolamine kinase isoform X1 [Meriones unguiculatus]	0.695157	1.01065
x|XP_021518315.1|mannose-1-phosphate guanyltransferase beta [Meriones unguiculatus]	0.693279	0.444308
x|XP_021508887.1|serine/threonine-protein phosphatase 4 regulatory subunit 3A isoform X1 [Meriones unguiculatus]	0.692944	1.53295
x|XP_021504887.1|hsp90 co-chaperone Cdc37 [Meriones unguiculatus]	0.69288	1.80962
x|XP_021517240.1|rho-associated protein kinase 1 isoform X1 [Meriones unguiculatus]	0.692445	1.74012
x|XP_021492539.1|tight junction protein ZO-3 [Meriones unguiculatus]	0.692086	0.873261
x|XP_021509550.1|acyl-CoA-binding protein [Meriones unguiculatus]	0.687205	0.512361
x|XP_021487940.1|very-long-chain enoyl-CoA reductase [Meriones unguiculatus]	0.686936	1.20104
x|XP_021484484.1|ATP synthase subunit O; mitochondrial [Meriones unguiculatus]	0.686723	1.71935
x|XP_021500105.1|propionyl-CoA carboxylase alpha chain; mitochondrial isoform X1 [Meriones unguiculatus]	0.685657	0.735287
x|XP_021492716.1|triosephosphate isomerase [Meriones unguiculatus]	0.684702	1.2229
x|XP_021504402.1|ER membrane protein complex subunit 4 [Meriones unguiculatus]	0.681375	0.869603
x|XP_021504378.1|cytochrome c oxidase subunit 7A-related protein; mitochondrial [Meriones unguiculatus]	0.680621	1.74844
x|XP_021495372.1|transmembrane 9 superfamily member 4 isoform X1 [Meriones unguiculatus]	0.680572	0.715936
x|XP_021520073.1|dihydropteridine reductase [Meriones unguiculatus]	0.680178	1.20528
x|XP_021482253.1|persulfide dioxygenase ETHE1; mitochondrial isoform X1 [Meriones unguiculatus]	0.679392	1.36811
x|XP_021509951.1|UPF0553 protein C9orf64 homolog isoform X1 [Meriones unguiculatus]	0.679195	1.05133
x|XP_021488896.1|ras-related protein Ral-B [Meriones unguiculatus]	0.678466	0.953461
x|XP_021516482.1|epidermal growth factor receptor substrate 15 isoform X1 [Meriones unguiculatus]	0.677908	0.915308
x|XP_021500049.1|sorting nexin-3 isoform X1 [Meriones unguiculatus]	0.676865	1.36284
x|XP_021497443.1|glucose-6-phosphate isomerase [Meriones unguiculatus]	0.676367	1.07581
x|XP_021494302.1|dolichol-phosphate mannosyltransferase subunit 1; partial [Meriones unguiculatus]	0.676355	1.65018
x|XP_021519764.1|mitochondrial fission 1 protein [Meriones unguiculatus]	0.67594	1.25322
x|XP_021502351.1|elastin isoform X1 [Meriones unguiculatus]	0.674828	0.920971
x|XP_021509431.1|D-dopachrome decarboxylase [Meriones unguiculatus]	0.674188	1.20475
x|XP_021497846.1|vasodilator-stimulated phosphoprotein isoform X2 [Meriones unguiculatus]	0.672959	1.61866
x|XP_021517194.1|interferon-induced; double-stranded RNA-activated protein kinase-like [Meriones unguiculatus]	0.672564	0.744924
x|XP_021510392.1|dynactin subunit 1-like isoform X5 [Meriones unguiculatus]	0.672017	1.74044
x|XP_021509282.1|peptidyl-prolyl cis-trans isomerase D [Meriones unguiculatus]	0.671848	1.65581
x|XP_021494019.1|ubiquitin-like protein fubi and ribosomal protein S30 [Meriones unguiculatus]	0.671572	0.958816
x|XP_021508128.1|eukaryotic translation initiation factor 3 subunit G [Meriones unguiculatus]	0.671202	1.30248
x|XP_021487087.1|solute carrier family 12 member 7 [Meriones unguiculatus]	0.671053	1.09539
x|XP_021499984.1|small integral membrane protein 20 [Meriones unguiculatus]	0.669859	1.30637
x|XP_021494058.1|splicing factor 3B subunit 2 [Meriones unguiculatus]	0.669573	1.16396
x|XP_021501610.1|mitogen-activated protein kinase 1 [Meriones unguiculatus]	0.668483	1.78578
x|XP_021497899.1|oxidoreductase HTATIP2 isoform X1 [Meriones unguiculatus]	0.668073	0.715936
x|XP_021518308.1|mitochondrial import receptor subunit TOM70 [Meriones unguiculatus]	0.667724	1.43596
x|XP_021503146.1|parafibromin; partial [Meriones unguiculatus]	0.667451	0.813652
x|XP_021488478.1|3-hydroxyisobutyrate dehydrogenase; mitochondrial [Meriones unguiculatus]	0.667386	0.967099
x|XP_021509779.1|endoplasmic reticulum resident protein 44 [Meriones unguiculatus]	0.666281	0.952756
x|XP_021514145.1|peroxisomal bifunctional enzyme [Meriones unguiculatus]	0.665099	0.916957
x|XP_021497239.1|CCR4-NOT transcription complex subunit 1 isoform X1 [Meriones unguiculatus]	0.665029	1.03986
x|XP_021508100.1|SUN domain-containing protein 2 isoform X1 [Meriones unguiculatus]	0.664518	1.5357
x|XP_021482728.1|pyruvate dehydrogenase E1 component subunit alpha; somatic form; mitochondrial [Meriones unguiculatus]	0.663212	1.12041
x|XP_021504578.1|thimet oligopeptidase [Meriones unguiculatus]	0.663212	1.74012
x|XP_021483629.1|biglycan [Meriones unguiculatus]	0.662833	1.32758
x|XP_021501306.1|ATP synthase subunit e; mitochondrial [Meriones unguiculatus]	0.662124	1.32347
x|XP_021517069.1|ras-related protein Rab-27B [Meriones unguiculatus]	0.661584	0.900744
x|XP_021510766.1|NIF3-like protein 1 [Meriones unguiculatus]	0.660319	0.804502
x|XP_021511313.1|UV excision repair protein RAD23 homolog B [Meriones unguiculatus]	0.659467	1.09848
x|XP_021504612.1|leucine-rich repeat protein SHOC-2 [Meriones unguiculatus]	0.659279	0.832809
x|XP_021514799.1|proteasome subunit alpha type-6 [Meriones unguiculatus]	0.659178	1.34281
x|XP_021516136.1|syndecan-4 [Meriones unguiculatus]	0.658558	1.40608
x|XP_021482555.1|thymopoietin isoform X2 [Meriones unguiculatus]	0.656739	1.37846
x|XP_021498774.1|acyl-CoA synthetase family member 2; mitochondrial; partial [Meriones unguiculatus]	0.656328	0.909874
x|XP_021498744.1|membrane-associated progesterone receptor component 2 [Meriones unguiculatus]	0.656186	0.996564
x|XP_021487722.1|protein phosphatase 1 regulatory subunit 7 [Meriones unguiculatus]	0.655684	1.51439
x|XP_021509852.1|E3 ubiquitin-protein ligase HECTD1 isoform X1 [Meriones unguiculatus]	0.655418	1.0243
x|XP_021504228.1|alpha-enolase [Meriones unguiculatus]	0.655262	1.3236
x|XP_021484130.1|collagen alpha-1(XII) chain [Meriones unguiculatus]	0.654866	0.545449
x|XP_021492479.1|ribosome-binding protein 1 isoform X1 [Meriones unguiculatus]	0.65481	1.28779
x|XP_021503657.1|cAMP-dependent protein kinase catalytic subunit beta isoform X1 [Meriones unguiculatus]	0.654689	1.30484
x|XP_021489976.1|coiled-coil domain-containing protein 47 [Meriones unguiculatus]	0.65456	1.62619
x|XP_021488888.1|60S ribosomal protein L6 [Meriones unguiculatus]	0.654339	1.84492
x|XP_021489897.1|putative helicase MOV-10 isoform X1 [Meriones unguiculatus]	0.653924	0.640818
x|XP_021500144.1|citrate lyase subunit beta-like protein; mitochondrial [Meriones unguiculatus]	0.653554	0.726686
x|XP_021512818.1|nuclear pore complex protein Nup93 isoform X1 [Meriones unguiculatus]	0.65275	0.716001
x|XP_021493658.1|SH2 domain-containing protein 4A [Meriones unguiculatus]	0.652054	0.982597
x|XP_021491557.1|selenide; water dikinase 2 [Meriones unguiculatus]	0.6504	1.25061
x|XP_021509964.1|kinesin-like protein KIF13B [Meriones unguiculatus]	0.650094	0.980933
x|XP_021519900.1|trafficking protein particle complex subunit 8 isoform X1 [Meriones unguiculatus]	0.648425	0.46246
x|XP_021504727.1|AT-rich interactive domain-containing protein 1B isoform X1 [Meriones unguiculatus]	0.647068	1.21275
x|XP_021510444.1|SWI/SNF complex subunit SMARCC2 isoform X1 [Meriones unguiculatus]	0.647059	1.3672
x|XP_021488645.1|ran-binding protein 3 isoform X1 [Meriones unguiculatus]	0.646194	1.06813
x|XP_021491664.1|glutamate dehydrogenase 1; mitochondrial [Meriones unguiculatus]	0.64595	1.19747
x|XP_021492436.1|eukaryotic translation initiation factor 3 subunit D [Meriones unguiculatus]	0.64584	1.60646
x|XP_021492586.1|rho guanine nucleotide exchange factor 12 isoform X1 [Meriones unguiculatus]	0.645593	0.827022
x|XP_021502105.1|FAS-associated factor 2 isoform X1 [Meriones unguiculatus]	0.644553	1.31328
x|XP_021487212.1|cytochrome c oxidase subunit 5B; mitochondrial [Meriones unguiculatus]	0.644436	1.53295
x|XP_021498842.1|tubulin--tyrosine ligase-like protein 12 [Meriones unguiculatus]	0.642917	0.674919
x|XP_021493057.1|L-xylulose reductase [Meriones unguiculatus]	0.642707	0.883657
x|XP_021496638.1|calpain small subunit 1 [Meriones unguiculatus]	0.642653	1.34996
x|XP_021506371.1|arf-GAP domain and FG repeat-containing protein 2 isoform X1 [Meriones unguiculatus]	0.640839	1.8558
x|XP_021505009.1|NADPH--cytochrome P450 reductase [Meriones unguiculatus]	0.640833	0.989994
x|XP_021482225.1|F-BAR domain only protein 2 [Meriones unguiculatus]	0.639886	0.906247
x|XP_021486805.1|60S ribosomal protein L13 [Meriones unguiculatus]	0.639767	1.7703
x|XP_021492886.1|methyltransferase-like 26 [Meriones unguiculatus]	0.639604	1.19683
x|XP_021510286.1|sarcoplasmic/endoplasmic reticulum calcium ATPase 3 [Meriones unguiculatus]	0.639118	0.794612
x|XP_021504645.1|brain-specific angiogenesis inhibitor 1-associated protein 2-like protein 1 [Meriones unguiculatus]	0.638699	0.437995
x|XP_021510830.1|annexin A5 [Meriones unguiculatus]	0.638636	1.57841
x|XP_021491874.1|TAR DNA-binding protein 43 [Meriones unguiculatus]	0.637411	1.30211
x|XP_021495295.1|apoptotic chromatin condensation inducer in the nucleus isoform X1 [Meriones unguiculatus]	0.636886	1.31328
x|XP_021483840.1|estradiol 17-beta-dehydrogenase 11 [Meriones unguiculatus]	0.636361	0.989994
x|XP_021513239.1|elongation factor Ts; mitochondrial [Meriones unguiculatus]	0.634462	0.904101
x|XP_021506412.1|transcription elongation regulator 1 isoform X1 [Meriones unguiculatus]	0.634175	1.50645
x|XP_021488189.1|probable D-lactate dehydrogenase; mitochondrial [Meriones unguiculatus]	0.633464	0.809398
x|XP_021498317.1|actin-related protein 10 [Meriones unguiculatus]	0.631322	1.34091
x|XP_021498505.1|serine/threonine-protein kinase TAO3 isoform X1 [Meriones unguiculatus]	0.630792	0.583944
x|XP_021508430.1|huntingtin-interacting protein 1-related protein [Meriones unguiculatus]	0.629171	1.21403
x|XP_021497224.1|aspartate aminotransferase; mitochondrial isoform X1 [Meriones unguiculatus]	0.628754	1.38884
x|XP_021503790.1|very long-chain specific acyl-CoA dehydrogenase; mitochondrial isoform X1 [Meriones unguiculatus]	0.628681	0.618458
x|XP_021513013.1|epidermal growth factor receptor kinase substrate 8-like protein 1 isoform X1 [Meriones unguiculatus]	0.627472	0.809398
x|XP_021496876.1|bifunctional coenzyme A synthase [Meriones unguiculatus]	0.626367	1.61861
x|XP_021498722.1|heat shock cognate 71 kDa protein [Meriones unguiculatus]	0.625909	1.63056
x|XP_021487058.1|microtubule-actin cross-linking factor 1-like [Meriones unguiculatus]	0.625235	1.46071
x|XP_021494704.1|protein DEK [Meriones unguiculatus]	0.624874	0.5029
x|XP_021520309.1|RUN and FYVE domain-containing protein 1 isoform X1 [Meriones unguiculatus]	0.623633	0.618564
x|XP_021493434.1|ATP synthase subunit beta; mitochondrial [Meriones unguiculatus]	0.623476	0.825885
x|XP_021492609.1|glyceraldehyde-3-phosphate dehydrogenase [Meriones unguiculatus]	0.623225	0.953461
x|XP_021501914.1|dnaJ homolog subfamily C member 5 [Meriones unguiculatus]	0.622199	1.77141
x|XP_021503547.1|arginyl-tRNA--protein transferase 1 isoform X1 [Meriones unguiculatus]	0.621008	1.71928
x|XP_021502120.1|sideroflexin-1 isoform X1 [Meriones unguiculatus]	0.620219	1.05859
x|XP_021504877.1|splicing regulatory glutamine/lysine-rich protein 1 isoform X1 [Meriones unguiculatus]	0.619481	0.908625
x|XP_021501380.1|LOW QUALITY PROTEIN: SCY1-like protein 2 [Meriones unguiculatus]	0.618495	0.658501
x|XP_021489678.1|src substrate cortactin isoform X1 [Meriones unguiculatus]	0.618285	1.16982
x|XP_021485771.1|ankyrin repeat and SAM domain-containing protein 1A isoform X1 [Meriones unguiculatus]	0.614883	1.22211
x|XP_021500440.1|glycerol-3-phosphate phosphatase [Meriones unguiculatus]	0.614711	1.54842
x|XP_021482884.1|tubulin beta-6 chain [Meriones unguiculatus]	0.611911	0.59698
x|XP_021488066.1|putative oxidoreductase GLYR1 [Meriones unguiculatus]	0.611804	1.52343
x|XP_021507057.1|anterior gradient protein 2 homolog [Meriones unguiculatus]	0.611378	0.606599
x|XP_021490651.1|disco-interacting protein 2 homolog B-like [Meriones unguiculatus]	0.610291	0.678862
x|XP_021510471.1|citrate synthase; mitochondrial [Meriones unguiculatus]	0.61006	1.13386
x|XP_021484415.1|inositol hexakisphosphate and diphosphoinositol-pentakisphosphate kinase 2-like; partial [Meriones unguiculatus]	0.609422	0.762714
x|XP_021483842.1|sulfotransferase family cytosolic 1B member 1 [Meriones unguiculatus]	0.607817	0.55497
x|XP_021520335.1|keratin; type II cytoskeletal 1 [Meriones unguiculatus]	0.607648	0.199631
x|XP_021500156.1|transmembrane 9 superfamily member 2 [Meriones unguiculatus]	0.60675	0.365238
x|XP_021506011.1|phosphoenolpyruvate carboxykinase [GTP]; mitochondrial [Meriones unguiculatus]	0.60667	0.596093
x|XP_021516380.1|glycogen phosphorylase; brain form [Meriones unguiculatus]	0.606528	1.37162
x|XP_021499531.1|heterogeneous nuclear ribonucleoprotein U [Meriones unguiculatus]	0.606184	1.38851
x|XP_021488395.1|protein NipSnap homolog 1 [Meriones unguiculatus]	0.605778	0.760679
x|XP_021516935.1|transmembrane and TPR repeat-containing protein 3-like; partial [Meriones unguiculatus]	0.605494	0.868779
x|XP_021518271.1|multifunctional protein ADE2 [Meriones unguiculatus]	0.604786	1.34436
x|XP_021497175.1|polypeptide N-acetylgalactosaminyltransferase 12 [Meriones unguiculatus]	0.603968	1.21403
x|XP_021487376.1|chloride channel CLIC-like protein 1 isoform X1 [Meriones unguiculatus]	0.603598	1.404
x|XP_021491930.1|60S ribosomal protein L27a [Meriones unguiculatus]	0.602777	1.66604
x|XP_021489794.1|solute carrier family 12 member 2 isoform X1 [Meriones unguiculatus]	0.602333	1.56011
x|XP_021511630.1|kinesin light chain 1 isoform X1 [Meriones unguiculatus]	0.601431	1.15781
x|XP_021501328.1|inositol monophosphatase 1 [Meriones unguiculatus]	0.601301	1.33278
x|XP_021520489.1|1;4-alpha-glucan-branching enzyme [Meriones unguiculatus]	0.599723	0.921525
x|XP_021512801.1|argininosuccinate lyase [Meriones unguiculatus]	0.599657	1.35197
x|XP_021492222.1|ornithine aminotransferase; mitochondrial [Meriones unguiculatus]	0.597872	0.476797
x|XP_021490597.1|spermatogenesis-associated serine-rich protein 2 isoform X1 [Meriones unguiculatus]	0.597688	1.03391
x|XP_021509034.1|stress-70 protein; mitochondrial [Meriones unguiculatus]	0.597577	1.30416
x|XP_021502337.1|general transcription factor II-I isoform X1 [Meriones unguiculatus]	0.597239	1.69851
x|XP_021504557.1|small glutamine-rich tetratricopeptide repeat-containing protein alpha isoform X1 [Meriones unguiculatus]	0.597171	1.14015
x|XP_021500807.1|disks large homolog 1 isoform X2 [Meriones unguiculatus]	0.596865	0.784652
x|XP_021504951.1|3-hydroxyisobutyryl-CoA hydrolase; mitochondrial [Meriones unguiculatus]	0.596509	0.499686
x|XP_021492193.1|glutathione reductase; mitochondrial [Meriones unguiculatus]	0.596278	0.957291
x|XP_021519106.1|glycogen phosphorylase; brain form-like; partial [Meriones unguiculatus]	0.595699	1.80266
x|XP_021500086.1|vesicle-associated membrane protein-associated protein B/C [Meriones unguiculatus]	0.595205	1.83151
x|XP_021516098.1|torsin-1A-interacting protein 1 isoform X1 [Meriones unguiculatus]	0.595115	0.945776
x|XP_021499614.1|galectin-4 [Meriones unguiculatus]	0.594988	0.842648
x|XP_021513373.1|E3 ubiquitin-protein ligase BRE1A [Meriones unguiculatus]	0.593251	0.647137
x|XP_021487952.1|dnaJ homolog subfamily B member 1 [Meriones unguiculatus]	0.592521	1.45257
x|XP_021488702.1|ATP-dependent Clp protease proteolytic subunit; mitochondrial [Meriones unguiculatus]	0.590966	0.903892
x|XP_021499684.1|afadin isoform X6 [Meriones unguiculatus]	0.589809	1.18344
x|XP_021489091.1|uroporphyrinogen decarboxylase [Meriones unguiculatus]	0.589728	0.539717
x|XP_021490649.1|LIM domain and actin-binding protein 1 [Meriones unguiculatus]	0.587267	1.10978
x|XP_021516984.1|sorting nexin-27 [Meriones unguiculatus]	0.585284	1.65623
x|XP_021499598.1|alpha-actinin-4 isoform X1 [Meriones unguiculatus]	0.585137	1.26265
x|XP_021515508.1|bifunctional 3'-phosphoadenosine 5'-phosphosulfate synthase 2 isoform X1 [Meriones unguiculatus]	0.584658	1.13214
x|XP_021510473.1|proliferation-associated protein 2G4 [Meriones unguiculatus]	0.584571	1.38512
x|XP_021508652.1|myoferlin-like; partial [Meriones unguiculatus]	0.584272	0.712495
x|XP_021487104.1|succinate dehydrogenase [ubiquinone] flavoprotein subunit; mitochondrial [Meriones unguiculatus]	0.583561	1.349
x|XP_021481886.1|SWI/SNF-related matrix-associated actin-dependent regulator of chromatin subfamily E member 1 isoform X1 [Meriones unguiculatus]	0.581987	1.45193
x|XP_021499002.1|glucosamine 6-phosphate N-acetyltransferase [Meriones unguiculatus]	0.581829	0.598107
x|XP_021502223.1|LIM domain-containing protein 1 [Meriones unguiculatus]	0.581377	0.421284
x|XP_021493134.1|COP9 signalosome complex subunit 1 isoform X1 [Meriones unguiculatus]	0.580251	1.65018
x|XP_021508849.1|tripartite motif-containing protein 12A-like [Meriones unguiculatus]	0.579544	1.31268
x|XP_021504291.1|UBX domain-containing protein 4 isoform X1 [Meriones unguiculatus]	0.578251	1.70776
x|XP_021506538.1|E3 ubiquitin-protein ligase TRIP12 isoform X1 [Meriones unguiculatus]	0.577855	0.713093
x|XP_021482784.1|cytoplasmic aconitate hydratase [Meriones unguiculatus]	0.577356	1.09248
x|XP_021513967.1|protein 4.1 isoform X3 [Meriones unguiculatus]	0.575407	1.01542
x|XP_021484455.1|succinate dehydrogenase [ubiquinone] iron-sulfur subunit; mitochondrial [Meriones unguiculatus]	0.575345	1.34914
x|XP_021499517.1|transmembrane protein 205 isoform X1 [Meriones unguiculatus]	0.575288	1.23267
x|XP_021509251.1|protein numb homolog isoform X1 [Meriones unguiculatus]	0.574979	1.29785
x|XP_021490248.1|annexin A4 [Meriones unguiculatus]	0.574713	0.908625
x|XP_021509792.1|WD repeat-containing protein 1 [Meriones unguiculatus]	0.572047	1.27647
x|XP_021516746.1|cGMP-specific 3';5'-cyclic phosphodiesterase; partial [Meriones unguiculatus]	0.571054	0.268673
x|XP_021485069.1|la-related protein 4B; partial [Meriones unguiculatus]	0.569942	0.382349
x|XP_021491327.1|cytochrome b-c1 complex subunit 2; mitochondrial [Meriones unguiculatus]	0.569552	1.01759
x|XP_021507849.1|NADH dehydrogenase [ubiquinone] 1 beta subcomplex subunit 3 [Meriones unguiculatus]	0.568964	1.1122
x|XP_021491478.1|elongation factor Tu; mitochondrial [Meriones unguiculatus]	0.568549	1.12159
x|XP_021489498.1|nucleosome assembly protein 1-like 4 isoform X1 [Meriones unguiculatus]	0.567985	1.44938
x|XP_021506190.1|cytosolic purine 5'-nucleotidase isoform X1 [Meriones unguiculatus]	0.567899	1.37201
x|XP_021497159.1|sialic acid synthase [Meriones unguiculatus]	0.567436	1.14012
x|XP_021487368.1|serine--tRNA ligase; cytoplasmic isoform X1 [Meriones unguiculatus]	0.567177	0.909874
x|XP_021510547.1|carboxypeptidase D [Meriones unguiculatus]	0.566335	0.788559
x|XP_021497074.1|protein FAM65B isoform X1 [Meriones unguiculatus]	0.566099	0.363243
x|XP_021496819.1|V-type proton ATPase 116 kDa subunit a isoform X1 [Meriones unguiculatus]	0.56517	1.23177
x|XP_021504568.1|dual specificity mitogen-activated protein kinase kinase 2 isoform X1 [Meriones unguiculatus]	0.563173	1.22304
x|XP_021484735.1|protein argonaute-2 isoform X1 [Meriones unguiculatus]	0.561595	1.12643
x|XP_021507529.1|syntaxin-5 [Meriones unguiculatus]	0.561446	0.379642
x|XP_021520159.1|A-kinase anchor protein 13 [Meriones unguiculatus]	0.55959	0.870332
x|XP_021499305.1|alpha-mannosidase 2 isoform X1 [Meriones unguiculatus]	0.558946	0.46353
x|XP_021505803.1|carnitine O-acetyltransferase [Meriones unguiculatus]	0.557639	0.371361
x|XP_021500106.1|deubiquitinating protein VCIP135 [Meriones unguiculatus]	0.557344	0.386604
x|XP_021483265.1|plasmalemma vesicle-associated protein [Meriones unguiculatus]	0.556888	1.37162
x|XP_021517258.1|acetyl-coenzyme A transporter 1 isoform X1 [Meriones unguiculatus]	0.556228	0.989994
x|XP_021498133.1|CDKN2A-interacting protein isoform X1 [Meriones unguiculatus]	0.555744	0.961463
x|XP_021488514.1|RNA polymerase II-associated protein 3 [Meriones unguiculatus]	0.555742	0.958816
x|XP_021499276.1|selenide; water dikinase 1 [Meriones unguiculatus]	0.555311	1.48231
x|XP_021506882.1|EH domain-containing protein 3 [Meriones unguiculatus]	0.555061	1.03986
x|XP_021485657.1|inositol 1;4;5-trisphosphate receptor type 3 [Meriones unguiculatus]	0.554655	0.414575
x|XP_021504692.1|AP-2 complex subunit beta isoform X1 [Meriones unguiculatus]	0.554003	1.68015
x|XP_021502697.1|S-methyl-5'-thioadenosine phosphorylase [Meriones unguiculatus]	0.553974	0.53865
x|XP_021496634.1|rho guanine nucleotide exchange factor 17 [Meriones unguiculatus]	0.553712	0.292997
x|XP_021484269.1|tyrosine-protein kinase Lyn isoform X1 [Meriones unguiculatus]	0.553613	1.05859
x|XP_021516813.1|glycogen synthase kinase-3 alpha [Meriones unguiculatus]	0.550978	1.18841
x|XP_021514966.1|rab GDP dissociation inhibitor alpha [Meriones unguiculatus]	0.550339	1.09223
x|XP_021483272.1|3-hydroxyacyl-CoA dehydrogenase type-2 [Meriones unguiculatus]	0.548347	1.31328
x|XP_021517524.1|hepatoma-derived growth factor [Meriones unguiculatus]	0.54713	1.54711
x|XP_021482016.1|fatty aldehyde dehydrogenase isoform X1 [Meriones unguiculatus]	0.546586	0.611234
x|XP_021519759.1|procollagen-lysine;2-oxoglutarate 5-dioxygenase 3 isoform X1 [Meriones unguiculatus]	0.546465	0.41303
x|XP_021500122.1|medium-chain specific acyl-CoA dehydrogenase; mitochondrial [Meriones unguiculatus]	0.545466	0.557643
x|XP_021503422.1|probable E3 ubiquitin-protein ligase HERC4 isoform X1 [Meriones unguiculatus]	0.544676	0.605751
x|XP_021483297.1|vimentin [Meriones unguiculatus]	0.544223	1.68015
x|XP_021494126.1|transcription factor p65 [Meriones unguiculatus]	0.543565	0.871064
x|XP_021486489.1|rap1 GTPase-activating protein 1 isoform X5 [Meriones unguiculatus]	0.54347	0.98229
x|XP_021512038.1|B-cell receptor-associated protein 31 [Meriones unguiculatus]	0.542267	1.8558
x|XP_021491125.1|EMILIN-1 [Meriones unguiculatus]	0.541612	1.50017
x|XP_021509033.1|lysine-specific demethylase 3B [Meriones unguiculatus]	0.540936	0.761143
x|XP_021515737.1|actin-related protein 2/3 complex subunit 1A [Meriones unguiculatus]	0.537384	1.40211
x|XP_021520126.1|glucosamine-6-phosphate isomerase 1 isoform X1 [Meriones unguiculatus]	0.536791	1.02351
x|XP_021513857.1|inositol monophosphatase 3 [Meriones unguiculatus]	0.536393	1.16529
x|XP_021511525.1|large proline-rich protein BAG6 isoform X1 [Meriones unguiculatus]	0.534724	0.968841
x|XP_021502976.1|filamin-B isoform X1 [Meriones unguiculatus]	0.534661	0.762867
x|XP_021507117.1|heterogeneous nuclear ribonucleoprotein H3 isoform X1 [Meriones unguiculatus]	0.533725	1.32704
x|XP_021495949.1|kalirin isoform X5 [Meriones unguiculatus]	0.53306	1.16529
x|XP_021512082.1|N-alpha-acetyltransferase 10; partial [Meriones unguiculatus]	0.532265	1.02603
x|XP_021503007.1|pyruvate dehydrogenase E1 component subunit beta; mitochondrial [Meriones unguiculatus]	0.532202	0.991236
x|XP_021486066.1|THO complex subunit 2-like; partial [Meriones unguiculatus]	0.532166	0.50662
x|XP_021487174.1|serine/arginine repetitive matrix protein 1 isoform X1 [Meriones unguiculatus]	0.531847	1.12433
x|XP_021488472.1|NAD(P)H dehydrogenase [quinone] 1 isoform X1 [Meriones unguiculatus]	0.529844	0.75786
x|XP_021485454.1|eukaryotic translation initiation factor 3 subunit L; partial [Meriones unguiculatus]	0.529031	0.666665
x|XP_021509924.1|secretory carrier-associated membrane protein 1 [Meriones unguiculatus]	0.528789	1.18373
x|XP_021503503.1|NADH dehydrogenase [ubiquinone] 1 alpha subcomplex subunit 12 [Meriones unguiculatus]	0.526561	0.63452
x|XP_021488413.1|synaptobrevin homolog YKT6 [Meriones unguiculatus]	0.526051	1.21328
x|XP_021489076.1|alcohol dehydrogenase [NADP(+)] [Meriones unguiculatus]	0.525376	1.16844
x|XP_021489939.1|phosphatidylinositol transfer protein alpha isoform isoform X1 [Meriones unguiculatus]	0.524559	1.19135
x|XP_021513923.1|RNA cytidine acetyltransferase [Meriones unguiculatus]	0.523537	0.676398
x|XP_021500484.1|splicing factor; proline- and glutamine-rich isoform X1 [Meriones unguiculatus]	0.52171	1.37089
x|XP_021518610.1|coiled-coil domain-containing protein 115 [Meriones unguiculatus]	0.521115	1.68462
x|XP_021512744.1|presequence protease; mitochondrial isoform X1 [Meriones unguiculatus]	0.520286	0.484479
x|XP_021489804.1|serine/threonine-protein kinase Nek9 [Meriones unguiculatus]	0.520133	1.73138
x|XP_021514121.1|protein scribble homolog isoform X1 [Meriones unguiculatus]	0.519993	0.754445
x|XP_021511907.1|glutathione S-transferase P [Meriones unguiculatus]	0.51906	0.785719
x|XP_021504313.1|ras GTPase-activating protein-binding protein 2 isoform X1 [Meriones unguiculatus]	0.518771	1.33132
x|XP_021487752.1|NADH dehydrogenase [ubiquinone] 1 alpha subcomplex subunit 10; mitochondrial [Meriones unguiculatus]	0.518407	1.00755
x|XP_021488154.1|dnaJ homolog subfamily A member 3; mitochondrial isoform X1 [Meriones unguiculatus]	0.518045	0.495649
x|XP_021513750.1|insulin-like growth factor 2 mRNA-binding protein 2 isoform X1 [Meriones unguiculatus]	0.517648	0.200137
x|XP_021493082.1|hepatocyte growth factor-regulated tyrosine kinase substrate isoform X1 [Meriones unguiculatus]	0.517329	1.09043
x|XP_021513295.1|epithelial splicing regulatory protein 1 isoform X1 [Meriones unguiculatus]	0.517028	0.472904
x|XP_021494164.1|splicing factor 1 isoform X3 [Meriones unguiculatus]	0.511266	0.895457
x|XP_021491591.1|sulfotransferase 1A1 [Meriones unguiculatus]	0.511004	0.412304
x|XP_021505930.1|kinesin light chain 2 [Meriones unguiculatus]	0.510722	1.34301
x|XP_021508775.1|myoferlin; partial [Meriones unguiculatus]	0.510177	0.981177
x|XP_021493543.1|probable ATP-dependent RNA helicase DDX27 [Meriones unguiculatus]	0.509846	0.40878
x|XP_021498801.1|isocitrate dehydrogenase [NAD] subunit alpha; mitochondrial [Meriones unguiculatus]	0.509775	0.809398
x|XP_021506260.1|transgelin-2 [Meriones unguiculatus]	0.508561	0.803823
x|XP_021496072.1|branched-chain-amino-acid aminotransferase; mitochondrial [Meriones unguiculatus]	0.508495	0.492128
x|XP_021497362.1|dysferlin isoform X1 [Meriones unguiculatus]	0.507086	0.562997
x|XP_021494685.1|probable tRNA N6-adenosine threonylcarbamoyltransferase [Meriones unguiculatus]	0.507059	0.87143
x|XP_021517525.1|NAD(P)H-hydrate epimerase [Meriones unguiculatus]	0.504844	1.11285
x|XP_021499398.1|nuclear migration protein nudC [Meriones unguiculatus]	0.504602	1.46153
x|XP_021499613.1|delta(3;5)-Delta(2;4)-dienoyl-CoA isomerase; mitochondrial [Meriones unguiculatus]	0.504336	0.56421
x|XP_021499810.1|striatin-4 isoform X1 [Meriones unguiculatus]	0.5037	0.397465
x|XP_021520067.1|probable hydrolase PNKD isoform X3 [Meriones unguiculatus]	0.502094	1.12613
x|XP_021493101.1|ethanolamine-phosphate cytidylyltransferase isoform X1 [Meriones unguiculatus]	0.501828	0.963959
x|XP_021513668.1|rap1 GTPase-GDP dissociation stimulator 1 isoform X1 [Meriones unguiculatus]	0.500437	1.32326
x|XP_021515540.1|EGF-containing fibulin-like extracellular matrix protein 1 [Meriones unguiculatus]	0.499813	0.73403
x|XP_021503584.1|tyrosine-protein phosphatase non-receptor type 23 [Meriones unguiculatus]	0.49901	0.261851
x|XP_021518341.1|protein FAM98B [Meriones unguiculatus]	0.498766	0.512669
x|XP_021515490.1|aspartyl/asparaginyl beta-hydroxylase isoform X1 [Meriones unguiculatus]	0.498075	0.896327
x|XP_021512389.1|GRIP and coiled-coil domain-containing protein 2 isoform X1 [Meriones unguiculatus]	0.497889	0.853008
x|XP_021517775.1|gastric intrinsic factor [Meriones unguiculatus]	0.497814	0.192052
x|XP_021500336.1|erlin-1 [Meriones unguiculatus]	0.497448	0.655116
x|XP_021515524.1|NEDD8-conjugating enzyme Ubc12 [Meriones unguiculatus]	0.497385	1.561
x|XP_021491011.1|choline-phosphate cytidylyltransferase A isoform X1 [Meriones unguiculatus]	0.496921	0.735485
x|XP_021513183.1|NADH dehydrogenase [ubiquinone] 1 alpha subcomplex assembly factor 4 [Meriones unguiculatus]	0.496877	1.1301
x|XP_021518852.1|annexin A11 [Meriones unguiculatus]	0.496441	0.903357
x|XP_021506603.1|nuclear export mediator factor NEMF [Meriones unguiculatus]	0.495892	0.366463
x|XP_021516125.1|torsin-1A-interacting protein 2-like isoform X1 [Meriones unguiculatus]	0.494627	1.22582
x|XP_021503276.1|EH domain-containing protein 4 [Meriones unguiculatus]	0.494503	0.896327
x|XP_021487016.1|vacuolar protein sorting-associated protein 29 isoform X1 [Meriones unguiculatus]	0.494383	0.728141
x|XP_021489206.1|E3 ubiquitin-protein ligase NEDD4-like isoform X1 [Meriones unguiculatus]	0.49211	0.495796
x|XP_021496841.1|cytochrome c oxidase assembly factor 3 homolog; mitochondrial [Meriones unguiculatus]	0.49192	1.13917
x|XP_021501254.1|C-type mannose receptor 2 isoform X1 [Meriones unguiculatus]	0.490245	0.939249
x|XP_021516114.1|fumarylacetoacetase [Meriones unguiculatus]	0.48971	0.463945
x|XP_021509444.1|glutathione S-transferase theta-2-like [Meriones unguiculatus]	0.488684	0.569411
x|XP_021494910.1|cytoplasmic dynein 1 intermediate chain 2 isoform X1 [Meriones unguiculatus]	0.487718	1.8456
x|XP_021501321.1|YTH domain-containing family protein 1 [Meriones unguiculatus]	0.487415	0.864301
x|XP_021506446.1|guanine nucleotide-binding protein G(s) subunit alpha isoforms short [Meriones unguiculatus]	0.485451	1.12691
x|XP_021514787.1|collagen type IV alpha-3-binding protein-like [Meriones unguiculatus]	0.485207	0.764165
x|XP_021495342.1|phosphoacetylglucosamine mutase [Meriones unguiculatus]	0.484838	0.761368
x|XP_021517769.1|39S ribosomal protein L16; mitochondrial [Meriones unguiculatus]	0.482986	0.376202
x|XP_021514866.1|probable ubiquitin carboxyl-terminal hydrolase FAF-X [Meriones unguiculatus]	0.482524	0.506774
x|XP_021501898.1|epidermal growth factor receptor kinase substrate 8-like protein 2 [Meriones unguiculatus]	0.481381	0.530903
x|XP_021488346.1|2-oxoglutarate dehydrogenase; mitochondrial isoform X1 [Meriones unguiculatus]	0.48135	0.743208
x|XP_021511887.1|coronin-1B [Meriones unguiculatus]	0.480209	1.19025
x|XP_021518940.1|cytochrome b-c1 complex subunit 1; mitochondrial [Meriones unguiculatus]	0.478039	0.794547
x|XP_021508046.1|TBC1 domain family member 10A [Meriones unguiculatus]	0.477861	0.989994
x|XP_021495592.1|proline synthase co-transcribed bacterial homolog protein [Meriones unguiculatus]	0.477617	1.39552
x|XP_021485126.1|peptidyl-prolyl cis-trans isomerase NIMA-interacting 4 [Meriones unguiculatus]	0.476242	0.99593
x|XP_021511099.1|1-phosphatidylinositol 4;5-bisphosphate phosphodiesterase eta-2 isoform X1 [Meriones unguiculatus]	0.475232	0.659378
x|XP_021488416.1|peptidyl-prolyl cis-trans isomerase A [Meriones unguiculatus]	0.474264	1.05294
x|XP_021518853.1|peptidyl-prolyl cis-trans isomerase F; mitochondrial [Meriones unguiculatus]	0.474199	0.555713
x|XP_021514668.1|cleavage and polyadenylation specificity factor subunit 1 [Meriones unguiculatus]	0.473928	0.421284
x|XP_021502317.1|poly(ADP-ribose) glycohydrolase ARH3 isoform X1 [Meriones unguiculatus]	0.471827	0.588277
x|XP_021513420.1|O-phosphoseryl-tRNA(Sec) selenium transferase isoform X1 [Meriones unguiculatus]	0.468555	1.8558
x|XP_021484830.1|nucleophosmin-like [Meriones unguiculatus]	0.467928	1.10397
x|XP_021507921.1|formin-binding protein 1 isoform X2 [Meriones unguiculatus]	0.465307	1.61861
x|XP_021515356.1|exocyst complex component 4 [Meriones unguiculatus]	0.464512	1.13379
x|XP_021488849.1|tyrosine-protein phosphatase non-receptor type 11 isoform X1 [Meriones unguiculatus]	0.462272	1.38805
x|XP_021497640.1|importin subunit beta-1 [Meriones unguiculatus]	0.461517	1.22808
x|XP_021486333.1|kinesin-1 heavy chain-like [Meriones unguiculatus]	0.461081	1.54551
x|XP_021482797.1|heat shock 70 kDa protein 13 [Meriones unguiculatus]	0.46072	0.575147
x|XP_021504899.1|elongator complex protein 2 isoform X1 [Meriones unguiculatus]	0.459713	0.821495
x|XP_021494124.1|U4/U6.U5 tri-snRNP-associated protein 1 isoform X1 [Meriones unguiculatus]	0.458079	0.796726
x|XP_021492490.1|putative hydrolase RBBP9 [Meriones unguiculatus]	0.457514	0.684689
x|XP_021495820.1|tubulin-specific chaperone C [Meriones unguiculatus]	0.456191	0.307932
x|XP_021506121.1|LOW QUALITY PROTEIN: protein lunapark [Meriones unguiculatus]	0.454042	0.45353
x|XP_021488026.1|hydroxymethylglutaryl-CoA synthase; mitochondrial [Meriones unguiculatus]	0.453474	0.459991
x|XP_021486594.1|unconventional myosin-Id [Meriones unguiculatus]	0.453304	0.886202
x|XP_021510997.1|cullin-4A [Meriones unguiculatus]	0.451798	0.820866
x|XP_021514650.1|threonine synthase-like 2 isoform X1 [Meriones unguiculatus]	0.451683	0.711216
x|XP_021512182.1|ADP-sugar pyrophosphatase isoform X1 [Meriones unguiculatus]	0.451603	0.985881
x|XP_021499408.1|NADH dehydrogenase [ubiquinone] 1 beta subcomplex subunit 9 [Meriones unguiculatus]	0.45136	0.46678
x|XP_021488898.1|CLIP-associating protein 1 isoform X1 [Meriones unguiculatus]	0.450879	0.455102
x|XP_021518327.1|dihydropyrimidinase-related protein 3-like; partial [Meriones unguiculatus]	0.450719	0.579566
x|XP_021509304.1|presenilin-1 [Meriones unguiculatus]	0.448115	0.346382
x|XP_021512512.1|ceramide synthase 2 isoform X1 [Meriones unguiculatus]	0.447453	0.326476
x|XP_021518148.1|chloride intracellular channel protein 4 [Meriones unguiculatus]	0.446423	1.10978
x|XP_021486451.1|heterochromatin protein 1-binding protein 3 isoform X3 [Meriones unguiculatus]	0.445572	1.00598
x|XP_021498435.1|nucleolar transcription factor 1 isoform X1 [Meriones unguiculatus]	0.444934	0.582672
x|XP_021514767.1|thioredoxin-dependent peroxide reductase; mitochondrial [Meriones unguiculatus]	0.444718	1.34914
x|XP_021488373.1|RNA-binding protein EWS isoform X1 [Meriones unguiculatus]	0.444303	0.61662
x|XP_021510225.1|bifunctional epoxide hydrolase 2 [Meriones unguiculatus]	0.444001	0.248621
x|XP_021493560.1|double-stranded RNA-binding protein Staufen homolog 1 isoform X2 [Meriones unguiculatus]	0.443308	0.675174
x|XP_021486927.1|breast carcinoma-amplified sequence 1 [Meriones unguiculatus]	0.442831	0.941593
x|XP_021489906.1|serine/threonine-protein phosphatase 6 regulatory subunit 3 isoform X1 [Meriones unguiculatus]	0.442431	0.777301
x|XP_021484979.1|MICOS complex subunit MIC27 [Meriones unguiculatus]	0.442165	0.906814
x|XP_021498271.1|4-trimethylaminobutyraldehyde dehydrogenase [Meriones unguiculatus]	0.441725	1.24794
x|XP_021488385.1|telomeric repeat-binding factor 2 [Meriones unguiculatus]	0.441404	0.37881
x|XP_021485423.1|plastin-3 [Meriones unguiculatus]	0.439433	0.735302
x|XP_021509871.1|laminin subunit beta-1 isoform X1 [Meriones unguiculatus]	0.435839	1.16929
x|XP_021482278.1|SAFB-like transcription modulator isoform X1 [Meriones unguiculatus]	0.435629	0.691436
x|XP_021511440.1|ATPase family AAA domain-containing protein 3A [Meriones unguiculatus]	0.435373	0.458407
x|XP_021485836.1|SH3 domain-binding glutamic acid-rich-like protein; partial [Meriones unguiculatus]	0.434637	0.619499
x|XP_021501164.1|ATP synthase subunit alpha; mitochondrial [Meriones unguiculatus]	0.434503	0.955259
x|XP_021517331.1|calponin-3 [Meriones unguiculatus]	0.433793	1.33194
x|XP_021514867.1|alanine aminotransferase 1 [Meriones unguiculatus]	0.433787	0.379642
x|XP_021500759.1|protein transport protein Sec24B isoform X1 [Meriones unguiculatus]	0.432991	0.989994
x|XP_021513863.1|serine hydroxymethyltransferase; cytosolic [Meriones unguiculatus]	0.432513	0.661452
x|XP_021517132.1|MICOS complex subunit Mic60 [Meriones unguiculatus]	0.432195	1.44632
x|XP_021488106.1|heat shock protein 75 kDa; mitochondrial [Meriones unguiculatus]	0.432034	0.307949
x|XP_021496389.1|MICAL-like protein 2 isoform X1 [Meriones unguiculatus]	0.431396	0.323561
x|XP_021519477.1|guanylate cyclase soluble subunit alpha-3 [Meriones unguiculatus]	0.430829	0.287956
x|XP_021515984.1|integrin alpha-6 [Meriones unguiculatus]	0.43077	0.526791
x|XP_021493036.1|bromodomain-containing protein 3 isoform X1 [Meriones unguiculatus]	0.430314	0.658636
x|XP_021494560.1|voltage-dependent anion-selective channel protein 1 [Meriones unguiculatus]	0.428998	0.930689
x|XP_021483038.1|NSFL1 cofactor p47-like; partial [Meriones unguiculatus]	0.428791	0.572209
x|XP_021520217.1|1;4-alpha-glucan-branching enzyme-like; partial [Meriones unguiculatus]	0.427761	1.18662
x|XP_021490292.1|glutathione peroxidase 3 [Meriones unguiculatus]	0.427442	0.490378
x|XP_021511366.1|long-chain specific acyl-CoA dehydrogenase; mitochondrial [Meriones unguiculatus]	0.424369	0.477859
x|XP_021506135.1|GMP reductase 1 [Meriones unguiculatus]	0.424316	0.379794
x|XP_021491573.1|mitogen-activated protein kinase 3 [Meriones unguiculatus]	0.424265	1.12041
x|XP_021482276.1|oxygen-dependent coproporphyrinogen-III oxidase; mitochondrial [Meriones unguiculatus]	0.423825	0.377538
x|XP_021519320.1|endonuclease domain-containing 1 protein [Meriones unguiculatus]	0.423734	0.916684
x|XP_021499796.1|14-3-3 protein sigma [Meriones unguiculatus]	0.423699	0.460845
x|XP_021487155.1|hydroxymethylglutaryl-CoA lyase; mitochondrial isoform X1 [Meriones unguiculatus]	0.421109	0.720485
x|XP_021502677.1|LIM domain only protein 7 isoform X3 [Meriones unguiculatus]	0.420295	0.642704
x|XP_021483890.1|inositol-tetrakisphosphate 1-kinase; partial [Meriones unguiculatus]	0.419595	1.18027
x|XP_021501272.1|succinate--CoA ligase [ADP-forming] subunit beta; mitochondrial [Meriones unguiculatus]	0.419491	0.640818
x|XP_021506876.1|core histone macro-H2A.1 [Meriones unguiculatus]	0.418978	0.755548
x|XP_021505602.1|NADH dehydrogenase [ubiquinone] 1 beta subcomplex subunit 5; mitochondrial [Meriones unguiculatus]	0.418896	0.892258
x|XP_021509954.1|heterogeneous nuclear ribonucleoprotein A0 [Meriones unguiculatus]	0.418228	0.930739
x|XP_021501855.1|single Ig IL-1-related receptor isoform X1 [Meriones unguiculatus]	0.418042	0.741091
x|XP_021491800.1|transmembrane protein 109 [Meriones unguiculatus]	0.417616	1.33323
x|XP_021518819.1|cAMP-dependent protein kinase type II-alpha regulatory subunit [Meriones unguiculatus]	0.417564	0.837396
x|XP_021495914.1|STE20-like serine/threonine-protein kinase isoform X1 [Meriones unguiculatus]	0.417258	0.854376
x|XP_021501722.1|transmembrane protein 119-like [Meriones unguiculatus]	0.415133	0.750073
x|XP_021503885.1|fragile X mental retardation syndrome-related protein 2 isoform X1 [Meriones unguiculatus]	0.413893	0.940745
x|XP_021487062.1|diablo homolog; mitochondrial [Meriones unguiculatus]	0.413502	0.908364
x|XP_021491549.1|fructose-bisphosphate aldolase A isoform X1 [Meriones unguiculatus]	0.413171	0.989994
x|XP_021510694.1|E3 ubiquitin-protein ligase RBBP6 isoform X1 [Meriones unguiculatus]	0.412722	0.633289
x|XP_021519678.1|intersectin-2-like [Meriones unguiculatus]	0.411298	0.70254
x|XP_021491398.1|sorting nexin-9 [Meriones unguiculatus]	0.411151	1.06487
x|XP_021488861.1|ataxin-2; partial [Meriones unguiculatus]	0.410936	0.478484
x|XP_021510354.1|dihydropyrimidinase-related protein 2 isoform X1 [Meriones unguiculatus]	0.410545	0.775173
x|XP_021503483.1|periostin isoform X1 [Meriones unguiculatus]	0.410066	0.529277
x|XP_021483069.1|TRIO and F-actin-binding protein isoform X1 [Meriones unguiculatus]	0.409686	0.680558
x|XP_021516766.1|vacuolar protein-sorting-associated protein 36 [Meriones unguiculatus]	0.409006	0.909191
x|XP_021498843.1|NADH-cytochrome b5 reductase 3 [Meriones unguiculatus]	0.408744	0.961463
x|XP_021496187.1|acetyl-coenzyme A synthetase; cytoplasmic isoform X1 [Meriones unguiculatus]	0.408447	0.369286
x|XP_021496471.1|NAD-dependent malic enzyme; mitochondrial [Meriones unguiculatus]	0.407145	0.403388
x|XP_021498583.1|catenin delta-1 isoform X7 [Meriones unguiculatus]	0.406719	0.698143
x|XP_021515627.1|dual specificity mitogen-activated protein kinase kinase 6-like [Meriones unguiculatus]	0.406009	0.792904
x|XP_021511650.1|BAG family molecular chaperone regulator 5 [Meriones unguiculatus]	0.404655	0.562201
x|XP_021511017.1|cytoplasmic dynein 1 light intermediate chain 2 [Meriones unguiculatus]	0.403007	1.11277
x|XP_021507343.1|reticulon-4 isoform X1 [Meriones unguiculatus]	0.402635	0.913722
x|XP_021482290.1|60S ribosomal protein L5 isoform X1 [Meriones unguiculatus]	0.402057	0.772038
x|XP_021514453.1|ATP synthase F(0) complex subunit B1; mitochondrial [Meriones unguiculatus]	0.402056	1.23253
x|XP_021488372.1|phosphoglycerate mutase 2 [Meriones unguiculatus]	0.401153	0.986759
x|XP_021487507.1|ATP synthase subunit gamma; mitochondrial isoform X1 [Meriones unguiculatus]	0.400869	0.967163
x|XP_021516650.1|hexokinase-1 [Meriones unguiculatus]	0.400418	1.59832
x|XP_021509531.1|5'-nucleotidase [Meriones unguiculatus]	0.400333	0.465405
x|XP_021486526.1|sorting and assembly machinery component 50 homolog [Meriones unguiculatus]	0.398683	0.403196
x|XP_021496060.1|septin-9 isoform X1 [Meriones unguiculatus]	0.398486	1.19023
x|XP_021518953.1|collagen alpha-1(VII) chain isoform X1 [Meriones unguiculatus]	0.398472	0.829839
x|XP_021519247.1|propionyl-CoA carboxylase beta chain; mitochondrial; partial [Meriones unguiculatus]	0.398451	0.582427
x|XP_021492956.1|forkhead box protein P4 isoform X1 [Meriones unguiculatus]	0.397272	0.534457
x|XP_021515396.1|carboxylesterase 1F-like isoform X1 [Meriones unguiculatus]	0.395588	0.295409
x|XP_021506198.1|extracellular matrix protein 1 isoform X1 [Meriones unguiculatus]	0.395421	0.275216
x|XP_021510750.1|tripartite motif-containing protein 3 isoform X1 [Meriones unguiculatus]	0.394409	0.477322
x|XP_021502850.1|growth factor receptor-bound protein 10 isoform X1 [Meriones unguiculatus]	0.394405	0.574164
x|XP_021501896.1|SHC-transforming protein 1 isoform X1 [Meriones unguiculatus]	0.394356	0.310101
x|XP_021483979.1|utrophin-like; partial [Meriones unguiculatus]	0.394038	0.60714
x|XP_021493576.1|ATP synthase subunit g; mitochondrial [Meriones unguiculatus]	0.392448	0.781633
x|XP_021513492.1|BRO1 domain-containing protein BROX [Meriones unguiculatus]	0.391812	0.368369
x|XP_021493812.1|sodium/iodide cotransporter [Meriones unguiculatus]	0.391578	0.360723
x|XP_021515085.1|lamin-B1 [Meriones unguiculatus]	0.390254	1.09453
x|XP_021491728.1|triokinase/FMN cyclase [Meriones unguiculatus]	0.38845	0.434613
x|XP_021491241.1|nesprin-2-like [Meriones unguiculatus]	0.388328	1.00312
x|XP_021506651.1|band 4.1-like protein 1 isoform X5 [Meriones unguiculatus]	0.388317	0.55497
x|XP_021505221.1|endophilin-B2 isoform X2 [Meriones unguiculatus]	0.386823	0.433185
x|XP_021504909.1|RNA-binding motif; single-stranded-interacting protein 1 isoform X1 [Meriones unguiculatus]	0.38681	0.811522
x|XP_021486471.1|endothelin-converting enzyme 1 isoform X1 [Meriones unguiculatus]	0.384993	0.528215
x|XP_021491101.1|ras-related protein Rab-10 [Meriones unguiculatus]	0.384207	0.948757
x|XP_021515916.1|carbonic anhydrase 1 isoform X1 [Meriones unguiculatus]	0.38322	0.296106
x|XP_021509244.1|trafficking protein particle complex subunit 12 [Meriones unguiculatus]	0.383178	0.743208
x|XP_021499771.1|testin [Meriones unguiculatus]	0.383091	0.80985
x|XP_021515133.1|coxsackievirus and adenovirus receptor isoform X1 [Meriones unguiculatus]	0.382284	0.5542
x|XP_021502590.1|spectrin beta chain; non-erythrocytic 1 isoform X1 [Meriones unguiculatus]	0.382239	0.624073
x|XP_021495204.1|COP9 signalosome complex subunit 3 [Meriones unguiculatus]	0.381539	0.74314
x|XP_021514186.1|fumarate hydratase; mitochondrial-like; partial [Meriones unguiculatus]	0.380418	0.831477
x|XP_021489421.1|pleckstrin homology domain-containing family A member 6 isoform X1 [Meriones unguiculatus]	0.380281	0.393976
x|XP_021513981.1|calcium-binding mitochondrial carrier protein SCaMC-1 isoform X1 [Meriones unguiculatus]	0.378946	0.435412
x|XP_021509772.1|GTPase KRas isoform X2 [Meriones unguiculatus]	0.378664	0.401026
x|XP_021494578.1|ATP-dependent RNA helicase DHX29 isoform X1 [Meriones unguiculatus]	0.376556	1.05816
x|XP_021484051.1|cysteine and histidine-rich domain-containing protein 1 [Meriones unguiculatus]	0.376515	1.29307
x|XP_021515708.1|nicotinate phosphoribosyltransferase [Meriones unguiculatus]	0.376513	0.524131
x|XP_021494341.1|cullin-5 [Meriones unguiculatus]	0.375161	0.395726
x|XP_021491468.1|integrin beta-4 isoform X2 [Meriones unguiculatus]	0.373867	0.35869
x|XP_021512150.1|peroxiredoxin-6 [Meriones unguiculatus]	0.373542	0.606305
x|XP_021520183.1|protein ABHD11 isoform X1 [Meriones unguiculatus]	0.373091	0.298934
x|XP_021495572.1|erlin-2 isoform X1 [Meriones unguiculatus]	0.367575	1.12145
x|XP_021504186.1|NADH-ubiquinone oxidoreductase 75 kDa subunit; mitochondrial [Meriones unguiculatus]	0.367062	0.687904
x|XP_021502192.1|NADH dehydrogenase [ubiquinone] 1 alpha subcomplex subunit 6 [Meriones unguiculatus]	0.36676	1.46664
x|XP_021520416.1|ankyrin repeat domain-containing protein 17 isoform X1 [Meriones unguiculatus]	0.366336	0.891433
x|XP_021491240.1|A-kinase anchor protein 5 [Meriones unguiculatus]	0.364369	0.534457
x|XP_021490456.1|NADH dehydrogenase [ubiquinone] 1 subunit C2 [Meriones unguiculatus]	0.363543	0.821376
x|XP_021488685.1|MICOS complex subunit MIC13 [Meriones unguiculatus]	0.363455	0.748183
x|XP_021481952.1|dihydropyrimidinase-related protein 3-like [Meriones unguiculatus]	0.361435	0.583944
x|XP_021489788.1|phosphatidylinositol 3-kinase catalytic subunit type 3 [Meriones unguiculatus]	0.360973	0.562201
x|XP_021510118.1|transmembrane anterior posterior transformation protein 1 homolog [Meriones unguiculatus]	0.360542	0.363479
x|XP_021513170.1|protein sel-1 homolog 1 isoform X1 [Meriones unguiculatus]	0.359082	0.826609
x|XP_021505783.1|phospholipid phosphatase 3 [Meriones unguiculatus]	0.358991	0.393094
x|XP_021503017.1|mitogen-activated protein kinase kinase kinase 5; partial [Meriones unguiculatus]	0.357324	0.548561
x|XP_021500889.1|thioredoxin reductase 2; mitochondrial isoform X1 [Meriones unguiculatus]	0.355924	0.904895
x|XP_021500091.1|probable aminopeptidase NPEPL1 [Meriones unguiculatus]	0.354783	0.762714
x|XP_021505741.1|DEP domain-containing mTOR-interacting protein [Meriones unguiculatus]	0.353651	0.740141
x|XP_021516940.1|nesprin-1 isoform X1 [Meriones unguiculatus]	0.352758	0.402819
x|XP_021507022.1|flotillin-1 isoform X1 [Meriones unguiculatus]	0.352749	1.21328
x|XP_021486663.1|actin-binding LIM protein 1 isoform X1 [Meriones unguiculatus]	0.351123	0.514197
x|XP_021483601.1|NADH dehydrogenase [ubiquinone] 1 alpha subcomplex subunit 8 [Meriones unguiculatus]	0.350472	0.295687
x|XP_021484447.1|28S ribosomal protein S6; mitochondrial [Meriones unguiculatus]	0.350245	0.643588
x|XP_021511236.1|CSC1-like protein 1 [Meriones unguiculatus]	0.349629	0.368369
x|XP_021499795.1|28S ribosomal protein S27; mitochondrial [Meriones unguiculatus]	0.34858	0.357109
x|XP_021486339.1|kinesin-1 heavy chain-like; partial [Meriones unguiculatus]	0.348356	1.02901
x|XP_021502925.1|protein phosphatase 1A [Meriones unguiculatus]	0.345517	0.382737
x|XP_021494060.1|EH domain-binding protein 1-like protein 1 isoform X1 [Meriones unguiculatus]	0.345399	0.415152
x|XP_021501466.1|electron transfer flavoprotein subunit beta [Meriones unguiculatus]	0.345385	0.437174
x|XP_021490047.1|aldose 1-epimerase [Meriones unguiculatus]	0.34507	0.311577
x|XP_021498492.1|phosphatidylethanolamine-binding protein 1 [Meriones unguiculatus]	0.344369	0.444257
x|XP_021494686.1|DNA-(apurinic or apyrimidinic site) lyase [Meriones unguiculatus]	0.343927	0.701948
x|XP_021516151.1|histamine N-methyltransferase [Meriones unguiculatus]	0.343694	1.03472
x|XP_021508360.1|ARF GTPase-activating protein GIT1 isoform X1 [Meriones unguiculatus]	0.343378	0.345695
x|XP_021490022.1|atlastin-2 isoform X1 [Meriones unguiculatus]	0.342405	1.13386
x|XP_021495524.1|collagen alpha-5(VI) chain isoform X1 [Meriones unguiculatus]	0.341974	0.23704
x|XP_021501587.1|OCIA domain-containing protein 2 [Meriones unguiculatus]	0.340659	0.535826
x|XP_021490901.1|Na(+)/H(+) exchange regulatory cofactor NHE-RF1 [Meriones unguiculatus]	0.339773	0.471265
x|XP_021505282.1|hypoxia-inducible factor 1-alpha inhibitor [Meriones unguiculatus]	0.339643	0.942661
x|XP_021485436.1|estradiol 17-beta-dehydrogenase 8 [Meriones unguiculatus]	0.338114	0.514197
x|XP_021514659.1|diacylglycerol O-acyltransferase 1 [Meriones unguiculatus]	0.337952	0.39927
x|XP_021508889.1|UPF0317 protein C14orf159 homolog; mitochondrial [Meriones unguiculatus]	0.337194	0.257837
x|XP_021510442.1|signal transducing adapter molecule 2 [Meriones unguiculatus]	0.336882	0.341304
x|XP_021515326.1|collectin-12 [Meriones unguiculatus]	0.3367	0.92761
x|XP_021482570.1|ER membrane protein complex subunit 1 isoform X1 [Meriones unguiculatus]	0.336276	0.465995
x|XP_021510270.1|acyl-CoA-binding domain-containing protein 5 isoform X2 [Meriones unguiculatus]	0.336005	0.556353
x|XP_021515807.1|succinyl-CoA:3-ketoacid coenzyme A transferase 1; mitochondrial; partial [Meriones unguiculatus]	0.335069	0.715936
x|XP_021508759.1|plastin-1 [Meriones unguiculatus]	0.334217	0.400371
x|XP_021491866.1|nicotinamide/nicotinic acid mononucleotide adenylyltransferase 1 [Meriones unguiculatus]	0.332087	0.461401
x|XP_021519537.1|NAD(P) transhydrogenase; mitochondrial-like [Meriones unguiculatus]	0.331691	0.510603
x|XP_021520332.1|keratin; type II cytoskeletal 2 epidermal [Meriones unguiculatus]	0.331562	0.402819
x|XP_021502403.1|chromatin target of PRMT1 protein isoform X1 [Meriones unguiculatus]	0.331397	0.363243
x|XP_021495526.1|aminoacylase-1 isoform X1 [Meriones unguiculatus]	0.330601	0.588277
x|XP_021487841.1|NADH dehydrogenase [ubiquinone] 1 beta subcomplex subunit 7 [Meriones unguiculatus]	0.329486	0.732587
x|XP_021513426.1|THUMP domain-containing protein 3 [Meriones unguiculatus]	0.32759	0.869675
x|XP_021508761.1|interferon regulatory factor 2-binding protein-like [Meriones unguiculatus]	0.326547	0.62277
x|XP_021507052.1|ankyrin repeat and MYND domain-containing protein 2 isoform X1 [Meriones unguiculatus]	0.325991	0.467518
x|XP_021514944.1|emerin [Meriones unguiculatus]	0.324363	0.643418
x|XP_021483526.1|ancient ubiquitous protein 1 [Meriones unguiculatus]	0.324095	0.23341
x|XP_021502150.1|catenin alpha-1 [Meriones unguiculatus]	0.322848	0.498628
x|XP_021491022.1|UAP56-interacting factor isoform X1 [Meriones unguiculatus]	0.322441	0.114377
x|XP_021508749.1|extended synaptotagmin-2 isoform X1 [Meriones unguiculatus]	0.322393	0.636702
x|XP_021508614.1|cytochrome b-c1 complex subunit Rieske; mitochondrial [Meriones unguiculatus]	0.321968	0.625821
x|XP_021519725.1|proto-oncogene tyrosine-protein kinase Src isoform X1 [Meriones unguiculatus]	0.321084	0.379236
x|XP_021497932.1|stress-induced-phosphoprotein 1 [Meriones unguiculatus]	0.320902	0.649975
x|XP_021487141.1|lysine-specific histone demethylase 1A isoform X1 [Meriones unguiculatus]	0.320438	0.321076
x|XP_021506317.1|U1 small nuclear ribonucleoprotein A [Meriones unguiculatus]	0.320174	0.44988
x|XP_021489097.1|peroxiredoxin-1 [Meriones unguiculatus]	0.319056	0.727746
x|XP_021513946.1|catenin beta-1 [Meriones unguiculatus]	0.318769	0.503083
x|XP_021487345.1|glutathione S-transferase Mu 7 [Meriones unguiculatus]	0.3183	0.394416
x|XP_021518166.1|vacuolar protein sorting-associated protein 26B [Meriones unguiculatus]	0.317991	0.539199
x|XP_021489995.1|LOW QUALITY PROTEIN: angiotensin-converting enzyme-like [Meriones unguiculatus]	0.31761	0.240377
x|XP_021503246.1|breast cancer anti-estrogen resistance protein 1 isoform X1 [Meriones unguiculatus]	0.317326	0.499099
x|XP_021488634.1|scaffold attachment factor B1 isoform X4 [Meriones unguiculatus]	0.313513	0.381671
x|XP_021494463.1|NADH dehydrogenase [ubiquinone] 1 alpha subcomplex subunit 5 [Meriones unguiculatus]	0.313427	0.744248
x|XP_021513518.1|dihydroorotate dehydrogenase (quinone); mitochondrial [Meriones unguiculatus]	0.312939	0.284623
x|XP_021488324.1|beta-2-syntrophin [Meriones unguiculatus]	0.311145	0.419822
x|XP_021488414.1|cytochrome b-c1 complex subunit 9 [Meriones unguiculatus]	0.310624	0.495326
x|XP_021517027.1|single-stranded DNA-binding protein; mitochondrial [Meriones unguiculatus]	0.310144	1.3672
x|XP_021485165.1|synaptic functional regulator FMR1 isoform X1 [Meriones unguiculatus]	0.30995	0.574164
x|XP_021491886.1|peroxisomal membrane protein PEX14 [Meriones unguiculatus]	0.309437	0.459632
x|XP_021489884.1|monocarboxylate transporter 1 [Meriones unguiculatus]	0.308338	0.792904
x|XP_021513977.1|enoyl-[acyl-carrier-protein] reductase; mitochondrial isoform X1 [Meriones unguiculatus]	0.308303	0.306508
x|XP_021495005.1|cytoskeleton-associated protein 5-like [Meriones unguiculatus]	0.307788	0.635585
x|XP_021484318.1|protein S100-A16 [Meriones unguiculatus]	0.307328	0.270778
x|XP_021516757.1|NADH dehydrogenase [ubiquinone] iron-sulfur protein 5-like [Meriones unguiculatus]	0.307018	0.707589
x|XP_021485679.1|FUN14 domain-containing protein 2; partial [Meriones unguiculatus]	0.305683	0.267928
x|XP_021514743.1|utrophin-like; partial [Meriones unguiculatus]	0.304658	0.310101
x|XP_021511464.1|alcohol dehydrogenase class-3 [Meriones unguiculatus]	0.304253	0.85488
x|XP_021514862.1|tetraspanin-8 isoform X1 [Meriones unguiculatus]	0.303933	0.403196
x|XP_021497862.1|nectin-2 isoform X1 [Meriones unguiculatus]	0.302688	0.347422
x|XP_021512748.1|ATP-dependent 6-phosphofructokinase; platelet type isoform X1 [Meriones unguiculatus]	0.302666	0.40878
x|XP_021499362.1|alpha-adducin isoform X1 [Meriones unguiculatus]	0.302023	0.754445
x|XP_021516286.1|fructose-1;6-bisphosphatase 1 [Meriones unguiculatus]	0.301702	0.154121
x|XP_021498383.1|lipoamide acyltransferase component of branched-chain alpha-keto acid dehydrogenase complex; mitochondrial [Meriones unguiculatus]	0.299676	0.231633
x|XP_021492709.1|probable 28S rRNA (cytosine(4447)-C(5))-methyltransferase [Meriones unguiculatus]	0.299586	0.235266
x|XP_021514479.1|alpha-aminoadipic semialdehyde dehydrogenase [Meriones unguiculatus]	0.299535	0.18552
x|XP_021499243.1|UPF0160 protein MYG1; mitochondrial [Meriones unguiculatus]	0.298632	0.301453
x|XP_021497192.1|cytochrome c oxidase subunit 4 isoform 1; mitochondrial [Meriones unguiculatus]	0.296415	0.802229
x|XP_021484711.1|UDP-glucuronosyltransferase 2B1-like [Meriones unguiculatus]	0.294506	0.146263
x|XP_021482453.1|spermine synthase [Meriones unguiculatus]	0.29403	1.31365
x|XP_021487498.1|cdc42-interacting protein 4 isoform X1 [Meriones unguiculatus]	0.292811	0.745581
x|XP_021488840.1|aldehyde dehydrogenase; mitochondrial [Meriones unguiculatus]	0.291734	0.372573
x|XP_021489913.1|GTP:AMP phosphotransferase AK3; mitochondrial [Meriones unguiculatus]	0.288508	0.523797
x|XP_021510002.1|malate dehydrogenase; cytoplasmic [Meriones unguiculatus]	0.287817	0.820771
x|XP_021496278.1|isovaleryl-CoA dehydrogenase; mitochondrial [Meriones unguiculatus]	0.287728	0.429665
x|XP_021489963.1|platelet endothelial cell adhesion molecule isoform X1 [Meriones unguiculatus]	0.287693	0.0967603
x|XP_021497124.1|lipolysis-stimulated lipoprotein receptor isoform X1 [Meriones unguiculatus]	0.287307	0.301773
x|XP_021514329.1|plectin isoform X11 [Meriones unguiculatus]	0.286054	0.784598
x|XP_021500390.1|3-phosphoinositide-dependent protein kinase 1 [Meriones unguiculatus]	0.284292	0.904101
x|XP_021505542.1|creatine kinase U-type; mitochondrial [Meriones unguiculatus]	0.284188	0.278598
x|XP_021490891.1|musculoskeletal embryonic nuclear protein 1 [Meriones unguiculatus]	0.282472	0.0836706
x|XP_021501934.1|sickle tail protein homolog isoform X1 [Meriones unguiculatus]	0.28236	0.488424
x|XP_021508391.1|succinyl-CoA:3-ketoacid coenzyme A transferase 1; mitochondrial-like [Meriones unguiculatus]	0.281696	0.716001
x|XP_021510644.1|ubiquinone biosynthesis protein COQ9; mitochondrial [Meriones unguiculatus]	0.280524	0.590184
x|XP_021518162.1|E3 ubiquitin-protein ligase TRIM31-like [Meriones unguiculatus]	0.279357	0.198163
x|XP_021512128.1|aflatoxin B1 aldehyde reductase member 2 [Meriones unguiculatus]	0.277386	0.609141
x|XP_021491390.1|ezrin [Meriones unguiculatus]	0.276107	0.626598
x|XP_021493011.1|PDZ and LIM domain protein 4 isoform X1 [Meriones unguiculatus]	0.272945	0.207132
x|XP_021504574.1|death-associated protein kinase 3 [Meriones unguiculatus]	0.272666	0.471265
x|XP_021502022.1|oxysterol-binding protein-related protein 2 [Meriones unguiculatus]	0.272418	0.415932
x|XP_021499628.1|serine/threonine-protein kinase PAK 4 [Meriones unguiculatus]	0.270582	0.320481
x|XP_021494500.1|selenocysteine-specific elongation factor [Meriones unguiculatus]	0.269914	0.213263
x|XP_021512109.1|von Willebrand factor A domain-containing protein 1 [Meriones unguiculatus]	0.269455	0.40943
x|XP_021507388.1|NADH dehydrogenase [ubiquinone] 1 alpha subcomplex subunit 2 [Meriones unguiculatus]	0.267277	0.691436
x|XP_021496189.1|glutathione synthetase [Meriones unguiculatus]	0.267255	0.357563
x|XP_021507291.1|misshapen-like kinase 1 isoform X1 [Meriones unguiculatus]	0.266621	0.359062
x|XP_021488938.1|tight junction protein ZO-1 isoform X1 [Meriones unguiculatus]	0.266437	0.564134
x|XP_021512891.1|peptidyl-prolyl cis-trans isomerase FKBP3 [Meriones unguiculatus]	0.264529	0.273329
x|XP_021489810.1|methylmalonate-semialdehyde dehydrogenase [acylating]; mitochondrial [Meriones unguiculatus]	0.2632	0.205094
x|XP_021501693.1|28S ribosomal protein S35; mitochondrial isoform X1 [Meriones unguiculatus]	0.262558	0.454715
x|XP_021488332.1|vacuolar protein sorting-associated protein 4A [Meriones unguiculatus]	0.26156	0.2342
x|XP_021508493.1|pterin-4-alpha-carbinolamine dehydratase [Meriones unguiculatus]	0.261345	0.26348
x|XP_021490275.1|NADH dehydrogenase [ubiquinone] flavoprotein 1; mitochondrial [Meriones unguiculatus]	0.260619	0.447843
x|XP_021482945.1|ankyrin-2-like; partial [Meriones unguiculatus]	0.259979	0.105514
x|XP_021502827.1|pre-mRNA-splicing factor CWC22 homolog [Meriones unguiculatus]	0.259846	0.126173
x|XP_021499026.1|dual specificity mitogen-activated protein kinase kinase 4 isoform X2 [Meriones unguiculatus]	0.258821	0.507389
x|XP_021488518.1|anoctamin-6 [Meriones unguiculatus]	0.258437	0.382819
x|XP_021506877.1|transforming growth factor-beta-induced protein ig-h3 [Meriones unguiculatus]	0.257385	0.478484
x|XP_021493656.1|E3 ubiquitin-protein ligase NEDD4 isoform X1 [Meriones unguiculatus]	0.256921	0.713303
x|XP_021511914.1|electron transfer flavoprotein subunit alpha; mitochondrial [Meriones unguiculatus]	0.256396	0.292997
x|XP_021493765.1|NADH dehydrogenase [ubiquinone] 1 alpha subcomplex subunit 13 [Meriones unguiculatus]	0.256103	0.531859
x|XP_021485307.1|adaptin ear-binding coat-associated protein 2 [Meriones unguiculatus]	0.255392	0.194484
x|XP_021517875.1|short/branched chain specific acyl-CoA dehydrogenase; mitochondrial-like [Meriones unguiculatus]	0.254718	0.244586
x|XP_021484128.1|MICOS complex subunit Mic19 [Meriones unguiculatus]	0.254692	0.825392
x|XP_021504614.1|programmed cell death protein 4 [Meriones unguiculatus]	0.253575	0.361575
x|XP_021493641.1|ras-related protein Rab-27A [Meriones unguiculatus]	0.252506	0.218527
x|XP_021513136.1|nck-associated protein 1 isoform X1 [Meriones unguiculatus]	0.251172	0.388001
x|XP_021497472.1|phospholipid-transporting ATPase IC [Meriones unguiculatus]	0.251145	0.174583
x|XP_021489116.1|mitochondrial carrier homolog 1 isoform X1 [Meriones unguiculatus]	0.248843	0.353066
x|XP_021504630.1|tight junction protein ZO-2 isoform X1 [Meriones unguiculatus]	0.248309	0.352788
x|XP_021493601.1|pleckstrin homology-like domain family B member 1 isoform X1 [Meriones unguiculatus]	0.248009	0.812363
x|XP_021513608.1|3-ketoacyl-CoA thiolase; mitochondrial [Meriones unguiculatus]	0.248004	0.174666
x|XP_021509650.1|glyoxylate reductase/hydroxypyruvate reductase isoform X1 [Meriones unguiculatus]	0.2468	0.555713
x|XP_021513638.1|DIS3-like exonuclease 2 [Meriones unguiculatus]	0.245086	0.411514
x|XP_021507139.1|ethylmalonyl-CoA decarboxylase isoform X1 [Meriones unguiculatus]	0.242507	0.213633
x|XP_021505881.1|fibulin-5 isoform X1 [Meriones unguiculatus]	0.241013	0.198867
x|XP_021513229.1|myosin-11 isoform X4 [Meriones unguiculatus]	0.240021	0.643567
x|XP_021482056.1|vacuolar protein sorting-associated protein 13C-like; partial [Meriones unguiculatus]	0.239891	0.242982
x|XP_021513581.1|BAG family molecular chaperone regulator 3 isoform X1 [Meriones unguiculatus]	0.239013	0.1939
x|XP_021495027.1|myristoylated alanine-rich C-kinase substrate [Meriones unguiculatus]	0.238903	0.121603
x|XP_021501345.1|band 4.1-like protein 2 isoform X1 [Meriones unguiculatus]	0.236452	0.407785
x|XP_021509859.1|striatin-3 isoform X3 [Meriones unguiculatus]	0.233946	0.356261
x|XP_021518422.1|myc box-dependent-interacting protein 1 isoform X1 [Meriones unguiculatus]	0.233081	0.407785
x|XP_021489306.1|calpain-2 catalytic subunit [Meriones unguiculatus]	0.231554	0.745091
x|XP_021512996.1|transmembrane protein 238 [Meriones unguiculatus]	0.230559	0.218381
x|XP_021513616.1|protein MAL2 [Meriones unguiculatus]	0.229759	0.207116
x|XP_021509873.1|dihydrolipoyl dehydrogenase; mitochondrial [Meriones unguiculatus]	0.229497	0.381399
x|XP_021486040.1|aldo-keto reductase family 1 member C13; partial [Meriones unguiculatus]	0.229344	0.341488
x|XP_021485647.1|sodium/hydrogen exchanger 6-like; partial [Meriones unguiculatus]	0.229322	0.135723
x|XP_021486669.1|NHL repeat-containing protein 2 [Meriones unguiculatus]	0.226333	0.188908
x|XP_021488159.1|cadherin-1 isoform X1 [Meriones unguiculatus]	0.22558	0.355688
x|XP_021514111.1|talin-1 isoform X1 [Meriones unguiculatus]	0.225107	0.465154
x|XP_021497295.1|integrin alpha-3 [Meriones unguiculatus]	0.222172	0.264722
x|XP_021511075.1|syntaxin-4 isoform X1 [Meriones unguiculatus]	0.222135	0.394584
x|XP_021505825.1|nucleolar and coiled-body phosphoprotein 1 isoform X1 [Meriones unguiculatus]	0.220063	0.139042
x|XP_021490303.1|protein FAM162A [Meriones unguiculatus]	0.219789	0.280389
x|XP_021505802.1|nuclear pore complex protein Nup133 [Meriones unguiculatus]	0.219454	0.165953
x|XP_021515193.1|tyrosine-protein phosphatase non-receptor type 2 isoform X1 [Meriones unguiculatus]	0.219108	0.267146
x|XP_021518875.1|calcium/calmodulin-dependent protein kinase type II subunit delta isoform X1 [Meriones unguiculatus]	0.218051	0.285184
x|XP_021489850.1|dihydrolipoyllysine-residue succinyltransferase component of 2-oxoglutarate dehydrogenase complex; mitochondrial [Meriones unguiculatus]	0.217391	0.513268
x|XP_021494445.1|neural Wiskott-Aldrich syndrome protein [Meriones unguiculatus]	0.216528	0.341304
x|XP_021504579.1|lamin-B2 isoform X1 [Meriones unguiculatus]	0.213639	0.47469
x|XP_021495858.1|inactive tyrosine-protein kinase 7 [Meriones unguiculatus]	0.213283	0.345233
x|XP_021514408.1|5-oxoprolinase isoform X1 [Meriones unguiculatus]	0.21097	0.244088
x|XP_021513849.1|NADH dehydrogenase [ubiquinone] 1 beta subcomplex subunit 6 [Meriones unguiculatus]	0.208334	0.447051
x|XP_021511702.1|oxysterol-binding protein-related protein 1 isoform X1 [Meriones unguiculatus]	0.208113	0.40943
x|XP_021495535.1|protein ABHD14B [Meriones unguiculatus]	0.207978	0.178057
x|XP_021504960.1|inositol polyphosphate 1-phosphatase [Meriones unguiculatus]	0.207182	0.139042
x|XP_021486298.1|acyl-coenzyme A thioesterase 9; mitochondrial; partial [Meriones unguiculatus]	0.205857	0.131115
x|XP_021481947.1|keratin; type I cytoskeletal 13 [Meriones unguiculatus]	0.205338	0.0459221
x|XP_021486902.1|dipeptidase 1 [Meriones unguiculatus]	0.204262	0.126681
x|XP_021487382.1|syntaxin-binding protein 3 [Meriones unguiculatus]	0.20419	0.355688
x|XP_021497108.1|ras GTPase-activating-like protein IQGAP2 [Meriones unguiculatus]	0.202149	0.201145
x|XP_021497298.1|neurabin-2 [Meriones unguiculatus]	0.201256	0.0685812
x|XP_021508123.1|succinate--CoA ligase [ADP/GDP-forming] subunit alpha; mitochondrial [Meriones unguiculatus]	0.200869	0.221334
x|XP_021513134.1|dnaJ homolog subfamily C member 10 [Meriones unguiculatus]	0.199718	0.210976
x|XP_021486586.1|2;4-dienoyl-CoA reductase; mitochondrial [Meriones unguiculatus]	0.199246	0.214045
x|XP_021491471.1|3'(2');5'-bisphosphate nucleotidase 1 isoform X1 [Meriones unguiculatus]	0.198841	0.260174
x|XP_021513118.1|guanine nucleotide-binding protein G(o) subunit alpha [Meriones unguiculatus]	0.196656	0.330087
x|XP_021485695.1|high mobility group protein HMG-I/HMG-Y isoform X1 [Meriones unguiculatus]	0.196594	0.237462
x|XP_021508326.1|glutathione S-transferase kappa 1 isoform X1 [Meriones unguiculatus]	0.195998	0.186017
x|XP_021509328.1|receptor-type tyrosine-protein phosphatase alpha isoform X1 [Meriones unguiculatus]	0.195967	0.41256
x|XP_021500777.1|isocitrate dehydrogenase [NAD] subunit beta; mitochondrial isoform X1 [Meriones unguiculatus]	0.193638	0.333379
x|XP_021500283.1|autophagy-related protein 16-1 isoform X1 [Meriones unguiculatus]	0.193421	0.130658
x|XP_021490308.1|unconventional myosin-Ic isoform X3 [Meriones unguiculatus]	0.190843	0.307021
x|XP_021500452.1|NADH dehydrogenase [ubiquinone] 1 beta subcomplex subunit 10 [Meriones unguiculatus]	0.189915	0.295687
x|XP_021502251.1|thyroid hormone receptor-associated protein 3 isoform X1 [Meriones unguiculatus]	0.189888	0.404296
x|XP_021501204.1|serine/threonine-protein kinase MRCK beta isoform X2 [Meriones unguiculatus]	0.189761	0.303956
x|XP_021500534.1|histone H1.4 [Meriones unguiculatus]	0.189663	0.406543
x|XP_021496372.1|SUN domain-containing protein 1 isoform X1 [Meriones unguiculatus]	0.189541	0.547725
x|XP_021490233.1|prenylcysteine oxidase 1 [Meriones unguiculatus]	0.189216	0.307252
x|XP_021499775.1|eukaryotic translation initiation factor 3 subunit E-like [Meriones unguiculatus]	0.188902	0.141088
x|XP_021506441.1|ADP/ATP translocase 1 [Meriones unguiculatus]	0.187738	0.267441
x|XP_021501393.1|spectrin alpha chain; non-erythrocytic 1 isoform X4 [Meriones unguiculatus]	0.186212	0.349328
x|XP_021503640.1|secernin-1 [Meriones unguiculatus]	0.186087	0.14099
x|XP_021508077.1|serpin B5 [Meriones unguiculatus]	0.18299	0.128015
x|XP_021511230.1|dedicator of cytokinesis protein 7 [Meriones unguiculatus]	0.182797	0.105514
x|XP_021505615.1|WAS/WASL-interacting protein family member 1 isoform X1 [Meriones unguiculatus]	0.181694	0.189665
x|XP_021486098.1|isocitrate dehydrogenase [NADP] cytoplasmic-like [Meriones unguiculatus]	0.178856	0.387295
x|XP_021489869.1|olfactomedin-like protein 3 [Meriones unguiculatus]	0.177065	0.251303
x|XP_021487875.1|glutaryl-CoA dehydrogenase; mitochondrial isoform X1 [Meriones unguiculatus]	0.176542	0.124835
x|XP_021491446.1|glycerol-3-phosphate dehydrogenase 1-like protein [Meriones unguiculatus]	0.176187	0.238523
x|XP_021498029.1|methionine--tRNA ligase; mitochondrial [Meriones unguiculatus]	0.174585	0.219886
x|XP_021483453.1|annexin A10-like; partial [Meriones unguiculatus]	0.172939	0.158487
x|XP_021497348.1|N-acetyl-D-glucosamine kinase isoform X1 [Meriones unguiculatus]	0.172584	0.291404
x|XP_021485308.1|protein FAM234A isoform X1 [Meriones unguiculatus]	0.172237	0.511226
x|XP_021502204.1|aconitate hydratase; mitochondrial [Meriones unguiculatus]	0.172155	0.214307
x|XP_021486365.1|hemoglobin subunit alpha [Meriones unguiculatus]	0.171415	0.207394
x|XP_021519418.1|ankyrin-2-like isoform X1 [Meriones unguiculatus]	0.170967	0.181212
x|XP_021490861.1|mRNA-decapping enzyme 1A isoform X1 [Meriones unguiculatus]	0.170858	0.0710964
x|XP_021489181.1|alpha-actinin-1 isoform X1 [Meriones unguiculatus]	0.169672	0.277494
x|XP_021499817.1|serine/threonine-protein phosphatase 5 [Meriones unguiculatus]	0.16776	0.328231
x|XP_021497575.1|phospholipid hydroperoxide glutathione peroxidase; mitochondrial [Meriones unguiculatus]	0.167481	0.264722
x|XP_021513769.1|unconventional myosin-Ia isoform X1 [Meriones unguiculatus]	0.166704	0.11986
x|XP_021518585.1|ubiquitin carboxyl-terminal hydrolase 19 isoform X5 [Meriones unguiculatus]	0.166607	0.150332
x|XP_021508562.1|NADH dehydrogenase [ubiquinone] 1 alpha subcomplex subunit 7 isoform X2 [Meriones unguiculatus]	0.16361	0.299225
x|XP_021487344.1|glutathione S-transferase Mu 1 [Meriones unguiculatus]	0.162944	0.207394
x|XP_021489802.1|fibrillin-2 isoform X1 [Meriones unguiculatus]	0.162825	0.307129
x|XP_021487943.1|uncharacterized protein MISP3 [Meriones unguiculatus]	0.161853	0.0691037
x|XP_021486331.1|ras-related protein Rab-3D; partial [Meriones unguiculatus]	0.160543	0.321099
x|XP_021481959.1|ubiquinone biosynthesis O-methyltransferase; mitochondrial [Meriones unguiculatus]	0.159818	0.242013
x|XP_021497845.1|vasodilator-stimulated phosphoprotein isoform X1 [Meriones unguiculatus]	0.159712	0.135893
x|XP_021505014.1|malate dehydrogenase; mitochondrial [Meriones unguiculatus]	0.159009	0.293661
x|XP_021483504.1|transcription elongation factor A protein 1-like; partial [Meriones unguiculatus]	0.158736	0.319288
x|XP_021518326.1|membrane-associated progesterone receptor component 1 [Meriones unguiculatus]	0.158329	0.256918
x|XP_021497357.1|actin; gamma-enteric smooth muscle [Meriones unguiculatus]	0.157867	0.13958
x|XP_021503900.1|transcriptional activator protein Pur-beta [Meriones unguiculatus]	0.156886	0.345695
x|XP_021495594.1|soluble calcium-activated nucleotidase 1 [Meriones unguiculatus]	0.156508	0.0640441
x|XP_021499640.1|28S ribosomal protein S12; mitochondrial [Meriones unguiculatus]	0.154457	0.210976
x|XP_021518868.1|B-cell receptor-associated protein 29 [Meriones unguiculatus]	0.154188	0.224431
x|XP_021503420.1|cation-independent mannose-6-phosphate receptor; partial [Meriones unguiculatus]	0.152536	0.154959
x|XP_021487608.1|integrin beta-3 [Meriones unguiculatus]	0.152398	0.328231
x|XP_021512452.1|prostaglandin G/H synthase 1 [Meriones unguiculatus]	0.15021	0.0862489
x|XP_021517972.1|26S proteasome non-ATPase regulatory subunit 10 isoform X1 [Meriones unguiculatus]	0.150127	0.182564
x|XP_021519365.1|protein-L-isoaspartate(D-aspartate) O-methyltransferase isoform X1 [Meriones unguiculatus]	0.14916	0.158525
x|XP_021485894.1|ubiquilin-2 [Meriones unguiculatus]	0.149015	0.213263
x|XP_021483935.1|keratin; type II cytoskeletal 6A isoform X1 [Meriones unguiculatus]	0.148685	0.0865484
x|XP_021520376.1|occludin [Meriones unguiculatus]	0.148192	0.154186
x|XP_021519222.1|microtubule-associated protein 4 isoform X2 [Meriones unguiculatus]	0.146929	0.238833
x|XP_021494315.1|V-set and immunoglobulin domain-containing protein 2 [Meriones unguiculatus]	0.145589	0.219785
x|XP_021503747.1|3-oxoacyl-[acyl-carrier-protein] synthase; mitochondrial [Meriones unguiculatus]	0.143914	0.278123
x|XP_021496008.1|small G protein signaling modulator 3 isoform X1 [Meriones unguiculatus]	0.143042	0.159378
x|XP_021507869.1|gamma-adducin isoform X2 [Meriones unguiculatus]	0.141166	0.191045
x|XP_021486022.1|NAD-dependent protein deacylase sirtuin-5; mitochondrial [Meriones unguiculatus]	0.139076	0.249452
x|XP_021493940.1|band 4.1-like protein 3 isoform X2 [Meriones unguiculatus]	0.138157	0.310101
x|XP_021505970.1|pyruvate carboxylase; mitochondrial [Meriones unguiculatus]	0.138111	0.0945731
x|XP_021493972.1|talin-2 isoform X2 [Meriones unguiculatus]	0.138091	0.228312
x|XP_021514441.1|catalase [Meriones unguiculatus]	0.135776	0.165054
x|XP_021493515.1|enoyl-CoA hydratase; mitochondrial [Meriones unguiculatus]	0.133076	0.209214
x|XP_021504158.1|ras suppressor protein 1 [Meriones unguiculatus]	0.125187	0.254063
x|XP_021502791.1|junctional adhesion molecule A [Meriones unguiculatus]	0.124703	0.124041
x|XP_021516808.1|carnitine O-palmitoyltransferase 2; mitochondrial [Meriones unguiculatus]	0.124449	0.072581
x|XP_021520024.1|dynamin-like 120 kDa protein; mitochondrial [Meriones unguiculatus]	0.124045	0.156565
x|XP_021507277.1|beta-enolase [Meriones unguiculatus]	0.123173	0.164589
x|XP_021494185.1|glycogen phosphorylase; muscle form [Meriones unguiculatus]	0.121026	0.162925
x|XP_021500670.1|complement factor I [Meriones unguiculatus]	0.120843	0.243667
x|XP_021508325.1|muscarinic acetylcholine receptor M2 [Meriones unguiculatus]	0.120163	0.0757189
x|XP_021482611.1|Golgi-associated plant pathogenesis-related protein 1 [Meriones unguiculatus]	0.117895	0.213263
x|XP_021507201.1|collagen alpha-1(VIII) chain [Meriones unguiculatus]	0.116654	0.207122
x|XP_021487490.1|short-chain specific acyl-CoA dehydrogenase; mitochondrial [Meriones unguiculatus]	0.116334	0.0695727
x|XP_021500504.1|carbonyl reductase [NADPH] 1 [Meriones unguiculatus]	0.116229	0.161145
x|XP_021491575.1|tripartite motif-containing protein 47 [Meriones unguiculatus]	0.116051	0.151027
x|XP_021505197.1|NADH dehydrogenase [ubiquinone] 1 alpha subcomplex subunit 3 [Meriones unguiculatus]	0.114559	0.207671
x|XP_021495216.1|charged multivesicular body protein 6 [Meriones unguiculatus]	0.110564	0.106679
x|XP_021482871.1|complement C5-like; partial [Meriones unguiculatus]	0.108002	0.0834994
x|XP_021500305.1|FERM; RhoGEF and pleckstrin domain-containing protein 1 isoform X1 [Meriones unguiculatus]	0.105053	0.21827
x|XP_021516741.1|cytochrome c oxidase subunit 6C-2 [Meriones unguiculatus]	0.103915	0.237823
x|XP_021487296.1|unconventional myosin-Vc isoform X1 [Meriones unguiculatus]	0.103094	0.0785807
x|XP_021490864.1|choline dehydrogenase; mitochondrial [Meriones unguiculatus]	0.102853	0.0762401
x|XP_021508976.1|SRA stem-loop-interacting RNA-binding protein; mitochondrial [Meriones unguiculatus]	0.101314	0.0454116
x|XP_021519411.1|fumarate hydratase; mitochondrial; partial [Meriones unguiculatus]	0.101126	0.142349
x|XP_021500503.1|carbonyl reductase [NADPH] 3 [Meriones unguiculatus]	0.100792	0.205518
x|XP_021507114.1|phenazine biosynthesis-like domain-containing protein 2 [Meriones unguiculatus]	0.099086	0.0800369
x|XP_021488640.1|lon protease homolog; mitochondrial [Meriones unguiculatus]	0.098952	0.0710482
x|XP_021494743.1|lambda-crystallin homolog [Meriones unguiculatus]	0.0986154	0.0781682
x|XP_021482434.1|microtubule-associated protein RP/EB family member 2 [Meriones unguiculatus]	0.0982542	0.141898
x|XP_021509442.1|sushi domain-containing protein 2 isoform X1 [Meriones unguiculatus]	0.0974808	0.0995259
x|XP_021513110.1|disintegrin and metalloproteinase domain-containing protein 10 [Meriones unguiculatus]	0.0962908	0.0964518
x|XP_021519986.1|peripheral plasma membrane protein CASK; partial [Meriones unguiculatus]	0.0961403	0.0899296
x|XP_021495916.1|glutathione S-transferase omega-1 [Meriones unguiculatus]	0.0958107	0.0773407
x|XP_021518307.1|omega-amidase NIT2-like [Meriones unguiculatus]	0.0935541	0.13958
x|XP_021491088.1|ATP synthase subunit d; mitochondrial [Meriones unguiculatus]	0.0927265	0.144698
x|XP_021495614.1|transducin-like enhancer protein 3 isoform X1 [Meriones unguiculatus]	0.0925696	0.154186
x|XP_021498913.1|mitochondrial fission regulator 1-like isoform X1 [Meriones unguiculatus]	0.0919668	0.0691037
x|XP_021494467.1|histone H1x [Meriones unguiculatus]	0.0904185	0.182587
x|XP_021512571.1|SAP domain-containing ribonucleoprotein [Meriones unguiculatus]	0.0899449	0.153411
x|XP_021497071.1|succinate-semialdehyde dehydrogenase; mitochondrial [Meriones unguiculatus]	0.0887549	0.0604881
x|XP_021511108.1|laminin subunit beta-3 [Meriones unguiculatus]	0.0877863	0.0590645
x|XP_021490013.1|mitogen-activated protein kinase kinase kinase kinase 3 isoform X1 [Meriones unguiculatus]	0.0854475	0.0554439
x|XP_021509921.1|inorganic pyrophosphatase 2; mitochondrial-like [Meriones unguiculatus]	0.0804681	0.0504619
x|XP_021496496.1|NADH dehydrogenase [ubiquinone] iron-sulfur protein 3; mitochondrial [Meriones unguiculatus]	0.0797308	0.0633581
x|XP_021505563.1|ecto-ADP-ribosyltransferase 3 isoform X1 [Meriones unguiculatus]	0.0794403	0.0246034
x|XP_021515758.1|isocitrate dehydrogenase [NADP] cytoplasmic [Meriones unguiculatus]	0.0774738	0.133097
x|XP_021487433.1|cytochrome c oxidase subunit 6A1; mitochondrial [Meriones unguiculatus]	0.0759027	0.153879
x|XP_021513438.1|receptor-interacting serine/threonine-protein kinase 1 [Meriones unguiculatus]	0.0740906	0.0317844
x|XP_021511332.1|ras-associated and pleckstrin homology domains-containing protein 1 isoform X1 [Meriones unguiculatus]	0.0739288	0.0353385
x|XP_021490787.1|lipoma-preferred partner; partial [Meriones unguiculatus]	0.0724519	0.0764257
x|XP_021503907.1|protein TBRG4 [Meriones unguiculatus]	0.0704012	0.0315772
x|XP_021483270.1|annexin A10 [Meriones unguiculatus]	0.070236	0.0488006
x|XP_021497659.1|secernin-2 [Meriones unguiculatus]	0.0692658	0.0596114
x|XP_021496628.1|START domain-containing protein 10 [Meriones unguiculatus]	0.0687496	0.0914253
x|XP_021514532.1|L-lactate dehydrogenase B chain [Meriones unguiculatus]	0.0685514	0.0938578
x|XP_021486760.1|oxysterol-binding protein-related protein 3 isoform X1 [Meriones unguiculatus]	0.0673255	0.0353385
x|XP_021499342.1|huntingtin [Meriones unguiculatus]	0.0669274	0.0191255
x|XP_021485672.1|LEM domain-containing protein 2 [Meriones unguiculatus]	0.0663796	0.113618
x|XP_021497817.1|DNA excision repair protein ERCC-1 [Meriones unguiculatus]	0.0654811	0.0738888
x|XP_021487154.1|elongin-A [Meriones unguiculatus]	0.065256	0.0308447
x|XP_021492700.1|39S ribosomal protein L51; mitochondrial [Meriones unguiculatus]	0.0650028	0.0566007
x|XP_021489482.1|ER membrane protein complex subunit 10 isoform X1 [Meriones unguiculatus]	0.0645658	0.0595595
x|XP_021489030.1|proteasome subunit beta type-7 [Meriones unguiculatus]	0.0644739	0.0785807
x|XP_021489798.1|isochorismatase domain-containing protein 1 [Meriones unguiculatus]	0.0638998	0.0635682
x|XP_021518919.1|zinc finger protein 22 [Meriones unguiculatus]	0.0636841	0.131491
x|XP_021493205.1|collagen alpha-2(IV) chain [Meriones unguiculatus]	0.0623162	0.0876863
x|XP_021481974.1|mucin-5AC-like; partial [Meriones unguiculatus]	0.0580527	0.0635682
x|XP_021505393.1|ES1 protein homolog; mitochondrial [Meriones unguiculatus]	0.055413	0.0873496
x|XP_021497669.1|rhophilin-2 [Meriones unguiculatus]	0.0547503	0.0310028
x|XP_021506088.1|CD2-associated protein [Meriones unguiculatus]	0.0543795	0.0559315
x|XP_021519384.1|VIP peptides [Meriones unguiculatus]	0.0537531	0.0501454
x|XP_021507467.1|prostaglandin reductase 1 [Meriones unguiculatus]	0.0497505	0.0353385
x|XP_021497062.1|acyl-coenzyme A thioesterase 13 [Meriones unguiculatus]	0.049606	0.0301544
x|XP_021513466.1|integrin alpha-8 [Meriones unguiculatus]	0.0481501	0.0633581
x|XP_021517328.1|sortilin-related receptor [Meriones unguiculatus]	0.0469212	0.0135679
x|XP_021500990.1|RNA binding motif protein; X-linked-like-1 [Meriones unguiculatus]	0.0467941	0.0715428
x|XP_021505272.1|NADH dehydrogenase [ubiquinone] 1 beta subcomplex subunit 8; mitochondrial [Meriones unguiculatus]	0.0461802	0.0555142
x|XP_021511268.1|CDGSH iron-sulfur domain-containing protein 1 [Meriones unguiculatus]	0.0459572	0.0582068
x|XP_021511050.1|galectin-8 isoform X1 [Meriones unguiculatus]	0.0440157	0.0232173
x|XP_021511975.1|beta-arrestin-1 isoform X1 [Meriones unguiculatus]	0.0437073	0.0454116
x|XP_021496602.1|DCC-interacting protein 13-beta isoform X1 [Meriones unguiculatus]	0.0426582	0.0298149
x|XP_021506090.1|ADP-ribosylation factor-like protein 3 [Meriones unguiculatus]	0.0418425	0.121603
x|XP_021511798.1|neuropilin-2 isoform X1 [Meriones unguiculatus]	0.0414904	0.0488006
x|XP_021483557.1|disks large homolog 3 isoform X6 [Meriones unguiculatus]	0.0409051	0.0158095
x|XP_021519240.1|cytochrome c oxidase subunit NDUFA4 [Meriones unguiculatus]	0.039478	0.0942981
x|XP_021487947.1|peroxiredoxin-2 [Meriones unguiculatus]	0.0386865	0.0777402
x|XP_021509102.1|WAS/WASL-interacting protein family member 2 isoform X1 [Meriones unguiculatus]	0.0373903	0.0428544
x|XP_021493208.1|collagen alpha-1(IV) chain [Meriones unguiculatus]	0.0373349	0.0785807
x|XP_021500321.1|aspartate aminotransferase; cytoplasmic [Meriones unguiculatus]	0.0368544	0.0428544
x|XP_021482430.1|quinone oxidoreductase [Meriones unguiculatus]	0.0329069	0.0547057
x|XP_021506833.1|phosphatidate cytidylyltransferase 2 [Meriones unguiculatus]	0.0328777	0.0478527
x|XP_021501886.1|cell cycle exit and neuronal differentiation protein 1 [Meriones unguiculatus]	0.0313094	0.0608495
x|XP_021509281.1|electron transfer flavoprotein-ubiquinone oxidoreductase; mitochondrial [Meriones unguiculatus]	0.0295432	0.0317844
x|XP_021512044.1|neural cell adhesion molecule L1 isoform X1 [Meriones unguiculatus]	0.0291615	0.0102308
x|XP_021497853.1|basal cell adhesion molecule [Meriones unguiculatus]	0.0264483	0.0224629
x|XP_021515993.1|utrophin [Meriones unguiculatus]	0.0256333	0.0224629
x|XP_021492430.1|thiosulfate sulfurtransferase [Meriones unguiculatus]	0.0229417	0.0191606
x|XP_021490458.1|calpain-5 isoform X1 [Meriones unguiculatus]	0.0198558	0.0155777
x|XP_021491382.1|lethal(2) giant larvae protein homolog 2 [Meriones unguiculatus]	0.0170316	0.015069
x|XP_021514133.1|histidine triad nucleotide-binding protein 2; mitochondrial [Meriones unguiculatus]	0.0158776	0.0198877
[truncated: 441 more rows]

## Sheet: Supp Table 7
Supplementary Table 7: LC-MS/MS-detected alterations in protein abundance when comparing antra or corpora of WT-infected animals to the same regions of cag mutant-infected animalsa
[truncated: 1,118 more rows]

[truncated: 6 more sheets: Supp Table 8, Supp Table 9, Supp Table 10, Supp Table 11, Supp Table 12, Supp Table 13]
